# Supplementary material for: Integrative Analysis of Hepatopancreas Transcriptome and Proteome in Female Eriocheir sinensis under Thermal Stress
Source: Int J Mol Sci. 2024 Jun 30;25(13):7249. doi: 10.3390/ijms25137249 (PMC11242792; doi:10.3390/ijms25137249)
Supplement: Supplementary file 1 [file ijms-25-07249-s001.zip]

Archive with 2 entries (2 files):
- ijms-2989780-supplementary (2).tif
- ijms-2989780-supplementary.xlsx
