# Supplementary material for: Integrative Analysis of Hepatopancreas Transcriptome and Proteome in Female Eriocheir sinensis under Thermal Stress
Source: Int J Mol Sci. 2024 Jun 30;25(13):7249. doi: 10.3390/ijms25137249 (PMC11242792; doi:10.3390/ijms25137249)
Supplement: Supplementary file 1 [file ijms-25-07249-s001.zip › ijms-2989780-supplementary.xlsx]

## Sheet: Supplementary Table S1.
Supplementary Table S1. Statistics for the transcriptome sequences and mapping of reads
Group	Sample	Raw Data		Valid Data		Valid Ratio (reads)	Q20%	Q30%	GC content%	Mapped reads	Mapped ratios	Unique Mapped reads	Unique Mapped ratios	Multi Mapped reads	Multi Mapped ratios
		Read	Base Gb	Read	Base Gb
HS	HS1	39170530	5875579500	38864430	5811048683	99.22%	97.12	92.54	50.31	34345848	88.85%	32414103	0.8385	1931745	5.00%
	HS2	45363134	6804470100	44993380	6724095776	99.18%	97.16	92.6	49.88	38980731	87.33%	36791961	0.8243	2188770	4.90%
	HS3	37887946	5683191900	37580430	5620497661	99.19%	97.1	92.44	50.2	32922927	88.39%	31041250	0.8334	1881677	5.05%
	HS4	37220352	5583052800	36920320	5521323073	99.19%	97.11	92.55	49.84	32322161	88.16%	30512538	0.8323	1809623	4.94%
	HS5	41076280	6161442000	40755066	6084922019	99.22%	97.28	92.95	49.96	36028586	88.77%	34005951	0.8378	2022635	4.98%
NS	NS1	37687046	5653056900	37358556	5577279061	99.13%	97.38	93.1	51.83	33790356	91.16%	31718554	0.8557	2071802	5.59%
	NS2	36103714	5415557100	35760576	5341145590	99.05%	97.19	92.73	52.24	31733037	89.59%	30006663	0.8471	1726374	4.87%
	NS3	37339210	5600881500	37015198	5531451766	99.13%	97.45	93.28	52.96	33540834	91.12%	31431409	0.8539	2109425	5.73%
	NS4	40341158	6051173700	39966104	5972009021	99.07%	97.24	92.91	53.66	35633956	89.90%	33112433	0.8353	2521523	6.36%
	NS5	40011804	6001770600	39606378	5923861436	98.99%	96.9	92.14	52.31	35054823	89.16%	32917534	0.8372	2137289	5.44%

## Sheet: Supplementary Table S2.
Supplementary Table S2. All_Peptides from the heat sesitive and heat tolerant groups
peptide	protein_id	NS1	NS2	NS3	NS4	NS5	HS1	HS2	HS3	HS4	HS5
_LTLGDIHDR_.2	ncbi_126980185	903.362	1083.06	278.934	661.37	866.477	1141.12	741.924	648.445	1241.88	622.039
_LGPFADAER_.2	ncbi_126980185	788.34	492.69	307.68	747.014	499.256	502.384	1016.89	689.952	920.58	233.865
_TAQEEDLLVILR_.2	ncbi_126980185	28.8819	47.7121	16.4055	7.27251	5.90979	Filtered	9.25235	Filtered	5.03577	Filtered
_VLPSDWR_.2	ncbi_126980185	59.9073	Filtered	Filtered	13.7204	Filtered	Filtered	30.3538	Filtered	21	Filtered
_AVLFTTDGAGVNYLK_.2	ncbi_126980185	2.39894	Filtered	Filtered	Filtered	Filtered	Filtered	Filtered	Filtered	Filtered	Filtered
_EC[Carbamidomethyl (C)]FYEEIEK_.2	ncbi_126980189;ncbi_126982745	78.2954	Filtered	Filtered	Filtered	Filtered	Filtered	65.3717	Filtered	90.6725	Filtered
_LSQGMEPEDVC[Carbamidomethyl (C)]EDLMTR_.2	ncbi_126980196	1.55925	Filtered	Filtered	Filtered	Filtered	Filtered	Filtered	Filtered	Filtered	Filtered
_ALGDFVFK_.2	ncbi_126980196	4.92104	Filtered	Filtered	Filtered	Filtered	Filtered	Filtered	Filtered	Filtered	Filtered
_VM[Oxidation (M)]VVDESNC[Carbamidomethyl (C)]DADK_.2	ncbi_126980200	10.4361	480.502	51.1462	288.691	47.6346	65.3602	31.8911	70.7176	67.8424	29.9677
_VMVVDESNC[Carbamidomethyl (C)]DADK_.2	ncbi_126980200	7.25195	332.582	36.0109	362.154	34.2794	25.8915	16.9703	Filtered	15.3315	Filtered
_YNDVPFEGK_.2	ncbi_126980200	84.6069	82.0856	340.534	76.9328	142.465	Filtered	91.9472	Filtered	214.193	Filtered
_VC[Carbamidomethyl (C)]GGDSSTC[Carbamidomethyl (C)]NTIK_.2	ncbi_126980200	17.2284	7.49588	12.5999	16.9564	Filtered	Filtered	33.0997	Filtered	25.3892	51.6485
_GDNQITDSR_.2	ncbi_126980200	55.0502	44.8315	153.498	36.1892	87.8535	Filtered	80.0803	Filtered	Filtered	Filtered
_GC[Carbamidomethyl (C)]DTVETC[Carbamidomethyl (C)]K_.2	ncbi_126980200	17.3041	Filtered	41.7662	32.6804	Filtered	Filtered	33.1676	Filtered	166.541	45.1494
_VMVVDESNC[Carbamidomethyl (C)]DADKR_.2	ncbi_126980200	4.93955	8.69378	Filtered	10.1936	Filtered	8.23525	2.69028	Filtered	16.741	Filtered
_VM[Oxidation (M)]VVDESNC[Carbamidomethyl (C)]DADKR_.2	ncbi_126980200	3.53313	2.06168	Filtered	4.8428	Filtered	1	1.77684	Filtered	Filtered	Filtered
_VMVVDESNC[Carbamidomethyl (C)]DADKR_.3	ncbi_126980200	4.66086	Filtered	Filtered	3.6999	Filtered	Filtered	Filtered	Filtered	Filtered	Filtered
_YESKEEC[Carbamidomethyl (C)]EER_.2	ncbi_126980200	1.10462	22.7147	4.07105	9.25243	6.651	Filtered	Filtered	Filtered	Filtered	Filtered
_FETQDEC[Carbamidomethyl (C)]K_.2	ncbi_126980200	62.5915	Filtered	Filtered	62.3078	Filtered	Filtered	64.9501	Filtered	Filtered	Filtered
_C[Carbamidomethyl (C)]ELNC[Carbamidomethyl (C)]QPEGER_.2	ncbi_126980200	19.8462	Filtered	Filtered	9.97835	Filtered	Filtered	10.0034	Filtered	Filtered	Filtered
_DQDFC[Carbamidomethyl (C)]NLPVDSGPC[Carbamidomethyl (C)]GEALR_.2	ncbi_126980200	4.45065	8.22658	15.9556	Filtered	Filtered	Filtered	Filtered	Filtered	Filtered	Filtered
_YESC[Carbamidomethyl (C)]NNEPC[Carbamidomethyl (C)]PEGSIDFR_.2	ncbi_126980200	2.67919	Filtered	Filtered	Filtered	Filtered	Filtered	7.62991	Filtered	Filtered	Filtered
_YGC[Carbamidomethyl (C)]C[Carbamidomethyl (C)]PDGVTPAEGPK_.2	ncbi_126980200	38.2452	Filtered	Filtered	Filtered	Filtered	Filtered	10.0212	Filtered	38.6363	Filtered
_FWYGGC[Carbamidomethyl (C)]EGNLNK_.2	ncbi_126980200	8.21333	Filtered	Filtered	Filtered	Filtered	Filtered	Filtered	Filtered	Filtered	Filtered
_GNDNNFLTENEC[Carbamidomethyl (C)]MQR_.2	ncbi_126980200	3.55675	Filtered	Filtered	Filtered	Filtered	Filtered	Filtered	Filtered	Filtered	Filtered
_TDAC[Carbamidomethyl (C)]LLEVTPGPC[Carbamidomethyl (C)]R_.2	ncbi_126980200	14.7496	Filtered	Filtered	Filtered	Filtered	Filtered	Filtered	Filtered	Filtered	Filtered
_WFFDSVEAQC[Carbamidomethyl (C)]K_.2	ncbi_126980200	2.88161	Filtered	Filtered	Filtered	Filtered	Filtered	Filtered	Filtered	Filtered	Filtered
_VLNDPEELER_.2	ncbi_126980201	40.1342	116.836	183.962	209.79	264.669	197.289	75.7625	267.181	71.3443	89.7879
_SLVPGGVAEK_.2	ncbi_126980201	878.474	36.7503	267.047	147.258	Filtered	342.293	1175.07	158.838	608.617	761.535
_NVLPDSPAGK_.2	ncbi_126980201	38.7447	Filtered	Filtered	98.6521	Filtered	188.705	89.7831	119.331	Filtered	Filtered
_DTDSQLLDR_.2	ncbi_126980201	24.6296	Filtered	Filtered	90.8348	Filtered	Filtered	56.2555	Filtered	136.873	Filtered
_SLDDDQDLNR_.2	ncbi_126980201	Filtered	Filtered	Filtered	50.8447	94.3706	57.1619	Filtered	Filtered	Filtered	Filtered
_SILPDGPVGK_.2	ncbi_126980201	20.6795	Filtered	33.5681	19.6946	Filtered	Filtered	22.0124	Filtered	Filtered	Filtered
_SPDSDDPTGTTHPR_.2	ncbi_126980201	8.22101	Filtered	Filtered	20.9496	Filtered	Filtered	10.136	Filtered	Filtered	Filtered
_TILPGGVADR_.2	ncbi_126980201	9.85511	Filtered	Filtered	4.28725	Filtered	Filtered	Filtered	Filtered	Filtered	Filtered
_ILEVEGTDLR_.2	ncbi_126980201	17.8784	Filtered	Filtered	Filtered	Filtered	Filtered	Filtered	Filtered	Filtered	Filtered
_TTTEDGFHLAGQR_.2	ncbi_126980202	8.75574	Filtered	Filtered	Filtered	Filtered	Filtered	Filtered	Filtered	Filtered	Filtered
_EVGLLDIDIC[Carbamidomethyl (C)]GPSQPR_.2	ncbi_126980230;ncbi_126980522	5.09566	Filtered	16.1436	Filtered	Filtered	Filtered	Filtered	Filtered	Filtered	Filtered
_ELPATGVVTR_.2	ncbi_126980231	359.849	Filtered	Filtered	Filtered	Filtered	Filtered	174.847	Filtered	69.0974	180.069
_DVEDTM[Oxidation (M)]GSFFR_.2	ncbi_126980231	10.3864	Filtered	Filtered	Filtered	Filtered	Filtered	Filtered	Filtered	Filtered	Filtered
_DVEDTMGSFFR_.2	ncbi_126980231	8.3554	Filtered	Filtered	Filtered	Filtered	Filtered	Filtered	Filtered	Filtered	Filtered
_NPAASPEAPQAIPINRE_.2	ncbi_126980231	5.40011	Filtered	Filtered	2.20417	Filtered	Filtered	Filtered	Filtered	Filtered	Filtered
_LNFYFPSSKPEDIK_.2	ncbi_126980231	2.55693	Filtered	Filtered	Filtered	Filtered	Filtered	Filtered	Filtered	Filtered	Filtered
_LDPEDLNFEK_.2	ncbi_126980248	48.4216	927.163	72.3414	548.115	Filtered	453.456	140.699	426.351	223.587	307.094
_LQEEETHY_.2	ncbi_126980248	39.7699	78.0435	259.755	151.361	68.2992	Filtered	88.4847	Filtered	50.849	Filtered
_EEAC[Carbamidomethyl (C)]SELAR_.2	ncbi_126980248	76.215	Filtered	Filtered	Filtered	Filtered	Filtered	83.9346	Filtered	Filtered	Filtered
_TGEEDEQVLFEER_.2	ncbi_126980254	18.479	40.0428	Filtered	74.2756	Filtered	64.2847	43.7351	47.74	76.067	51.429
_FSSEPDSSDEVQVVYEK_.2	ncbi_126980254	4.22489	8.65354	Filtered	7.14771	Filtered	Filtered	3.31375	Filtered	38.0505	Filtered
_LGGTATELPQAESTTPAK_.2	ncbi_126980254	17.2582	Filtered	Filtered	Filtered	Filtered	Filtered	6.01428	Filtered	Filtered	Filtered
_FEDC[Carbamidomethyl (C)]QEQLR_.2	ncbi_126980254	20.5989	Filtered	Filtered	Filtered	Filtered	Filtered	Filtered	Filtered	Filtered	Filtered
_GSWEC[Carbamidomethyl (C)]DTC[Carbamidomethyl (C)]LVR_.2	ncbi_126980254	11.7682	Filtered	Filtered	Filtered	Filtered	Filtered	Filtered	Filtered	Filtered	Filtered
_EDLINQADR_.2	ncbi_126980262	23.2764	1022.81	349.625	723.763	607.529	384.952	145.061	249.341	503.771	150.885
_EFNTPIEK_.2	ncbi_126980262	16.6637	166.918	66.9603	73.7651	90.8833	401.917	Filtered	405.472	Filtered	Filtered
_AQLLDDALSLAR_.2	ncbi_126980262	3.87261	6.70835	Filtered	Filtered	Filtered	Filtered	Filtered	Filtered	Filtered	Filtered
_EHEDSLSTATR_.2	ncbi_126980262	30.049	Filtered	Filtered	Filtered	Filtered	Filtered	Filtered	Filtered	Filtered	Filtered
_VTSRPSPEGPER_.3	ncbi_126980262	31.0627	Filtered	Filtered	Filtered	Filtered	Filtered	Filtered	Filtered	Filtered	Filtered
_TNDPVINR_.2	ncbi_126980277	108.065	Filtered	194.034	22.5191	75.1754	182.335	166.04	64.6316	138.526	194.975
_TFPFDTLK_.2	ncbi_126980277	9.3398	Filtered	Filtered	6.09813	Filtered	Filtered	Filtered	Filtered	Filtered	Filtered
_IGGDSDLSHR_.2	ncbi_126980280	63.0554	Filtered	89.9664	Filtered	103.061	43.5052	59.289	Filtered	Filtered	61.8386
_GESYEDVVVR_.2	ncbi_126980280	30.8776	Filtered	95.5638	Filtered	Filtered	Filtered	38.3255	Filtered	Filtered	81.9984
_IPIDC[Carbamidomethyl (C)]VDTHR_.2	ncbi_126980280	47.1971	Filtered	Filtered	Filtered	Filtered	Filtered	74.4663	Filtered	Filtered	Filtered
_VTNPDYTNMEK_.2	ncbi_126980280	Filtered	21.4736	Filtered	Filtered	Filtered	Filtered	Filtered	Filtered	Filtered	Filtered
_ELTPHPDPK_.2	ncbi_126980281	230.853	333.853	958.022	469.2	674.452	777.524	518.35	970.643	764.449	304.141
_LPKPQDPGAPR_.2	ncbi_126980281	54.2244	Filtered	22.9223	14.5586	Filtered	Filtered	Filtered	Filtered	Filtered	37.2188
_SEQGGQFVR_.2	ncbi_126980281	45.0458	Filtered	Filtered	Filtered	Filtered	Filtered	Filtered	Filtered	Filtered	Filtered
_GPPAPRPPAPK_.2	ncbi_126980296	7.35178	Filtered	Filtered	Filtered	Filtered	Filtered	Filtered	Filtered	Filtered	Filtered
_TLDDLTELEK_.2	ncbi_126980297	38.6043	1900.63	2173.75	1623.94	3239.58	1326.13	270.85	1193.01	568.687	709.467
_LEEDGSFPK_.2	ncbi_126980297	90.263	1319.09	1069.64	840.268	1625.2	925.847	205.877	751.688	276.612	316.427
_MDVDEEKEK_.2	ncbi_126980297	Filtered	86.2349	33.8929	39.9081	42.8933	Filtered	Filtered	64.9297	Filtered	Filtered
_SGGAAGEEEEDMPMVEEK_.2	ncbi_126980297	2.73285	15.8163	68.4488	46.7705	61.4774	Filtered	4.12406	Filtered	Filtered	Filtered
_SGGAAGEEEEDM[Oxidation (M)]PM[Oxidation (M)]VEEK_.2	ncbi_126980297	Filtered	Filtered	27.2719	5.9142	Filtered	Filtered	Filtered	Filtered	Filtered	Filtered
_SGGAAGEEEEDMPM[Oxidation (M)]VEEK_.2	ncbi_126980297	Filtered	Filtered	22.5976	9.98857	Filtered	Filtered	Filtered	Filtered	Filtered	Filtered
_DATIDIVR_.2	ncbi_126980297	10.9128	Filtered	12.8384	Filtered	Filtered	Filtered	26.152	Filtered	Filtered	Filtered
_VISDKHEDSIAK_.3	ncbi_126980297	26.8261	Filtered	Filtered	Filtered	Filtered	Filtered	42.7648	Filtered	Filtered	Filtered
_VISDKHEDSIAK_.2	ncbi_126980297	6.17924	Filtered	Filtered	Filtered	Filtered	Filtered	1	Filtered	Filtered	Filtered
_TDVYEQLK_.2	ncbi_126980297	23.682	Filtered	Filtered	Filtered	Filtered	Filtered	33.1282	Filtered	Filtered	Filtered
_DNLEWLSR_.2	ncbi_126980297	12.9337	Filtered	Filtered	Filtered	Filtered	Filtered	Filtered	Filtered	Filtered	Filtered
_LITELSEDKDAILR_.2	ncbi_126980297	1.12653	Filtered	Filtered	Filtered	Filtered	Filtered	Filtered	Filtered	Filtered	Filtered
_LNEITDTFWPEIADSIQK_.2	ncbi_126980297	Filtered	Filtered	Filtered	Filtered	Filtered	Filtered	Filtered	Filtered	Filtered	Filtered
_GEVYEVDDK_.2	ncbi_126980298	69.4899	262.078	170.632	128.692	156.594	Filtered	105.497	408.009	66.5079	89.1448
_IKLEDSGEER_.2	ncbi_126980298	85.7663	237.204	93.6357	117.23	43.69	124.357	92.173	134.396	Filtered	46.9558
_LEDSGEER_.2	ncbi_126980298	51.4772	209.225	205.337	45.8102	261.477	Filtered	Filtered	161.774	Filtered	46.0887
_LDEVLAPSKE_.2	ncbi_126980298	29.27	Filtered	Filtered	Filtered	Filtered	Filtered	54.9254	Filtered	170.505	201.855
_EPGPEYWVDVK_.2	ncbi_126980298	11.2634	Filtered	Filtered	Filtered	Filtered	Filtered	Filtered	Filtered	Filtered	Filtered
_EEDFVKPPK_.2	ncbi_126980303	15.3989	314.446	157.96	201.253	357.786	274.558	133.336	213.817	43.4807	69.873
_REEDFVKPPK_.2	ncbi_126980303	50.543	269.427	66.6488	192.679	50.9043	207.664	78.2652	144.383	60.6385	118.236
_YDDTNPEKEEEK_.2	ncbi_126980303	6.03868	51.2804	16.0152	32.2303	37.2167	50.2332	16.0984	54.4931	65.076	2.14948
_FDEGEATLR_.2	ncbi_126980303	73.2868	Filtered	120.74	78.1016	79.2982	55.9241	81.3566	Filtered	172.221	209.297
_VTC[Carbamidomethyl (C)]EPVSEANKPK_.2	ncbi_126980303	15.3385	Filtered	Filtered	1	Filtered	Filtered	2.62277	1.39956	Filtered	1
_FVQDNSTGNINR_.2	ncbi_126980303	67.1652	Filtered	Filtered	Filtered	Filtered	Filtered	46.5362	Filtered	82.3023	Filtered
_GHDPPLSPWR_.2	ncbi_126980303	63.6849	Filtered	Filtered	Filtered	Filtered	Filtered	Filtered	Filtered	70.3137	Filtered
_TSSGEVDYLK_.2	ncbi_126980303	56.9595	Filtered	Filtered	Filtered	Filtered	Filtered	31.5593	Filtered	Filtered	Filtered
_ASLPWAESR_.2	ncbi_126980303	33.3557	Filtered	Filtered	Filtered	Filtered	Filtered	Filtered	Filtered	Filtered	Filtered
_YNQIDAGEDAHEEYGWK_.3	ncbi_126980306	11.4065	Filtered	Filtered	Filtered	Filtered	Filtered	4.03581	Filtered	Filtered	Filtered
_SYTDEEFDELC[Carbamidomethyl (C)]FK_.2	ncbi_126980307	4.86786	Filtered	Filtered	Filtered	Filtered	Filtered	6.26683	Filtered	12.1998	Filtered
_YSHDLHLR_.2	ncbi_126980307	22.519	Filtered	Filtered	Filtered	Filtered	Filtered	Filtered	Filtered	Filtered	Filtered
_VEATEEEVVVEK_.2	ncbi_126980321	373.083	2535.52	847.663	4532.68	1867.85	2534.2	1749.11	12947.5	3386.8	6577.4
_VDLISGITR_.2	ncbi_126980321	142.268	10.1343	7.09427	10.5812	Filtered	Filtered	93.6317	Filtered	27.4722	Filtered
_NVPSFGGEPLK_.2	ncbi_126980321	630.596	Filtered	Filtered	Filtered	Filtered	Filtered	94.5786	Filtered	Filtered	Filtered
_VDGQFLPADPDYLM[Oxidation (M)]K_.2	ncbi_126980321	13.1838	Filtered	Filtered	Filtered	Filtered	Filtered	8.62795	Filtered	Filtered	Filtered
_VDGQFLPADPDYLMK_.2	ncbi_126980321	41.6551	Filtered	Filtered	Filtered	Filtered	Filtered	Filtered	Filtered	Filtered	Filtered
_GLNVDAEHADDVTAMFTDR_.3	ncbi_126980321	1.75436	Filtered	Filtered	Filtered	Filtered	Filtered	Filtered	Filtered	Filtered	Filtered
_VPNLVYTR_.2	ncbi_126980321	18.3146	Filtered	Filtered	Filtered	Filtered	Filtered	Filtered	Filtered	Filtered	Filtered
_KVVGSEQEVAK_.2	ncbi_126980336	393.181	288.79	140.329	550.967	20.5825	356.09	422.645	143.307	21.8225	740.906
_VVGSEQEVAK_.2	ncbi_126980336	352.597	358.161	818.104	934.191	213.959	747.131	589.383	Filtered	72.1015	818.408
_LVGFNDDDSTYK_.2	ncbi_126980336	91.058	202.278	121.751	266.681	Filtered	Filtered	79.4294	Filtered	Filtered	22.4515
_INPDLEVEAAAQDYEAK_.2	ncbi_126980336	23.9822	17.995	Filtered	Filtered	Filtered	Filtered	1.8457	Filtered	Filtered	Filtered
_TPLKEEQFVK_.2	ncbi_126980336	149.765	Filtered	Filtered	Filtered	Filtered	Filtered	Filtered	Filtered	Filtered	Filtered
_FLC[Carbamidomethyl (C)]GGLPSIETEWDK_.2	ncbi_126980336	7.49613	Filtered	Filtered	Filtered	Filtered	Filtered	Filtered	Filtered	Filtered	Filtered
_EDGSGIPDDIK_.2	ncbi_126980343;ncbi_126991932	81.4128	425.848	553.413	281.218	668.077	604.207	196.577	384.231	203.512	453.891
_AEYAELPLR_.2	ncbi_126980343;ncbi_126991932	14.0324	Filtered	Filtered	Filtered	Filtered	Filtered	15.0539	Filtered	Filtered	Filtered
_C[Carbamidomethyl (C)]YPDQIDYVDK_.2	ncbi_126980343;ncbi_126991932	3.43137	20.954	Filtered	Filtered	Filtered	Filtered	21.7491	Filtered	Filtered	Filtered
_EDLANLETTEETDQISR_.2	ncbi_126980343;ncbi_126991932	Filtered	Filtered	16.8397	Filtered	Filtered	Filtered	Filtered	Filtered	Filtered	Filtered
_APLSSIPHEK_.2	ncbi_126980354	106.492	Filtered	Filtered	Filtered	Filtered	Filtered	Filtered	Filtered	Filtered	Filtered
_DYSDADLER_.2	ncbi_126980356	106.701	1070.1	1386.39	929.424	2019.94	1760.18	744.225	3104.72	577.786	813.948
_DELSPSEAEEVTK_.2	ncbi_126980356	110.494	233.45	267.044	232.844	233.019	114.642	181.975	177.949	Filtered	236.01
_SEGEEKPAWAK_.2	ncbi_126980356	13.3768	Filtered	Filtered	Filtered	Filtered	Filtered	46.0336	Filtered	Filtered	112.804
_AAPSEEGYPK_.2	ncbi_126980362	230.158	473.148	698.458	242.308	742.438	701.929	347.643	591.411	373.316	439.687
_TFDQLTPEESK_.2	ncbi_126980365	30.83	215.996	542.354	569.539	180.592	616.418	467.57	1346.19	715.74	636.657
_DGVMDEEEVR_.2	ncbi_126980365	26.317	98.9917	497.457	244.443	710.493	212.954	97.8634	118.662	92.8718	111.174
_DGVM[Oxidation (M)]DEEEVR_.2	ncbi_126980365	27.3234	Filtered	286.831	61.7433	221.828	313.455	96.6056	193.067	144.846	90.4399
_TFDQLTPEESKDR_.2	ncbi_126980365	60.4959	140.521	53.0477	196.305	Filtered	59.8539	196.617	62.1679	306.96	66.3153
_QWNTNNPENK_.2	ncbi_126980365	59.5896	65.6078	45.8649	55.0502	Filtered	102.343	111.032	56.7627	199.395	104.652
_NKDGVMDEEEVR_.2	ncbi_126980365	8.53748	7.97695	19.7185	26.4974	Filtered	9.50246	15.0048	Filtered	Filtered	16.1239
_HLIYEADSDGDR_.2	ncbi_126980365	12.3646	8.34821	Filtered	Filtered	Filtered	Filtered	10.2255	Filtered	19.2477	Filtered
_GGADEDESEEPAWVSSER_.2	ncbi_126980365	5.87508	Filtered	Filtered	Filtered	Filtered	Filtered	9.42918	Filtered	4.99931	Filtered
_EQFTQFR_.2	ncbi_126980365	42.8879	Filtered	Filtered	Filtered	Filtered	Filtered	26.2464	Filtered	Filtered	Filtered
_EEILDKYDVFVGSQATDFGEALVR_.3	ncbi_126980365	Filtered	Filtered	Filtered	Filtered	Filtered	1	2.11175	Filtered	Filtered	3.74505
_GWIIPDDYNHAEAEAK_.2	ncbi_126980365	5.89812	Filtered	Filtered	Filtered	Filtered	Filtered	Filtered	Filtered	Filtered	Filtered
_GWIIPDDYNHAEAEAK_.3	ncbi_126980365	6.74574	Filtered	Filtered	Filtered	Filtered	Filtered	Filtered	Filtered	Filtered	Filtered
_ELTKEEILDK_.2	ncbi_126980365	7.72656	Filtered	Filtered	Filtered	Filtered	Filtered	Filtered	Filtered	Filtered	Filtered
_DPGDQDREEIIK_.2	ncbi_126980371	26.5476	204.317	86.8407	130.662	Filtered	92.774	30.5897	176.937	33.7547	91.164
_DQVIYPDSVDEM[Oxidation (M)]R_.2	ncbi_126980371	Filtered	Filtered	28.3729	24.8467	Filtered	14.2029	18.4443	Filtered	Filtered	Filtered
_DQVIYPDSVDEMR_.2	ncbi_126980371	Filtered	Filtered	38.2701	56.6146	Filtered	Filtered	17.197	Filtered	Filtered	Filtered
_DILPDIEDVYK_.2	ncbi_126980375	25.7236	120.177	572.789	1281.82	523.468	1072.89	316.386	111.443	309.979	663.477
_TSADFENR_.2	ncbi_126980375	50.744	120.825	272.741	116.358	288.275	86.8791	58.3813	173.571	101.115	74.4314
_TC[Carbamidomethyl (C)]INNDIDISER_.2	ncbi_126980375	30.8314	271.461	181.857	252.942	47.9674	275.308	128.336	Filtered	Filtered	172.489
_LKDILPDIEDVYK_.2	ncbi_126980375	17.2825	Filtered	3.28163	39.9707	Filtered	5.33218	25.0867	Filtered	17.3573	15.1786
_DDILPLLK_.2	ncbi_126980375	1	7.13498	Filtered	Filtered	Filtered	Filtered	Filtered	Filtered	Filtered	Filtered
_ATLPDGGAGLTWPELLK_.2	ncbi_126980375	1	Filtered	Filtered	Filtered	Filtered	Filtered	Filtered	Filtered	Filtered	Filtered
_SIFDEDHDIFR_.2	ncbi_126980380	52.9235	Filtered	44.747	52.2252	57.3159	Filtered	22.4861	Filtered	Filtered	37.538
_DGDDWILNGSK_.2	ncbi_126980380	7.60665	Filtered	Filtered	Filtered	Filtered	Filtered	12.5187	Filtered	Filtered	Filtered
_AFTDQC[Carbamidomethyl (C)]IEEHSNK_.2	ncbi_126980380	42.805	Filtered	Filtered	Filtered	Filtered	Filtered	2.51081	Filtered	13.1144	1.28466
_FIPDM[Oxidation (M)]TAGKK_.2	ncbi_126980380	13.878	Filtered	Filtered	Filtered	27.5199	Filtered	25.9855	Filtered	Filtered	20.1605
_TEIC[Carbamidomethyl (C)]VSR_.2	ncbi_126980380	95.9053	Filtered	Filtered	Filtered	Filtered	Filtered	Filtered	Filtered	Filtered	Filtered
_LGDEGASMC[Carbamidomethyl (C)]K_.2	ncbi_126980380	22.6117	Filtered	Filtered	Filtered	Filtered	Filtered	Filtered	Filtered	Filtered	Filtered
_AGEQGLLGTDTPAEHGGIGGTFK_.3	ncbi_126980380	43.9305	Filtered	Filtered	Filtered	Filtered	Filtered	Filtered	Filtered	Filtered	Filtered
_AFTDQC[Carbamidomethyl (C)]IEEHSNKR_.3	ncbi_126980380	29.1431	Filtered	Filtered	Filtered	Filtered	Filtered	Filtered	Filtered	Filtered	Filtered
_YWLSDLQNR_.2	ncbi_126980380	25.3503	Filtered	Filtered	Filtered	Filtered	Filtered	Filtered	Filtered	Filtered	Filtered
_SDVSDIHSPK_.2	ncbi_126980386	42.8507	144.477	17.7736	275.423	Filtered	76.5053	100.333	201.052	287.134	68.6068
_TEINPSPEEATK_.2	ncbi_126980386	11.0053	Filtered	112.993	116.606	Filtered	68.2938	Filtered	Filtered	Filtered	Filtered
_VDDDEEEAGGK_.2	ncbi_126980386	Filtered	Filtered	Filtered	Filtered	27.3356	Filtered	Filtered	Filtered	Filtered	Filtered
_ESTLSQENLSK_.2	ncbi_126980386	24.7554	Filtered	Filtered	Filtered	Filtered	Filtered	Filtered	Filtered	Filtered	Filtered
_GAFANPEDAKK_.2	ncbi_126980413	947.75	Filtered	Filtered	54.6894	Filtered	308.152	2456.61	262.35	2638.57	1583.38
_GAFANPEDAK_.2	ncbi_126980413	428.404	241.251	88.6818	587.27	31.7342	12114.5	13102.7	25725.1	18827.5	17825.4
_GAFANPEDAK_.1	ncbi_126980413	Filtered	Filtered	Filtered	Filtered	Filtered	Filtered	Filtered	Filtered	Filtered	Filtered
_AGFAGDDAPR_.2	ncbi_126980433;ncbi_126980434;ncbi_126980435;ncbi_126980436;ncbi_126992545	41788.9	39760.5	47526.1	54652.9	64096.4	114640	46134.8	164135	37196.8	110691
_DAYVGDEAQSK_.2	ncbi_126980433;ncbi_126980434;ncbi_126980435;ncbi_126980436;ncbi_126992545	19693.6	34016	22376.6	26529.8	28354.4	57380.8	49143.7	50956.1	34865.2	43351.9
_SYELPDGQVITIGNER_.2	ncbi_126980433;ncbi_126980434;ncbi_126980435;ncbi_126980436;ncbi_126992545	35.0692	53.7054	177.719	54.4775	181.826	633.897	70.1465	734.723	244.889	305.589
_AVFPSIVGR_.2	ncbi_126980433;ncbi_126980434;ncbi_126980435;ncbi_126980436;ncbi_126992545	90.6606	36.9857	95.9831	23.9197	119.145	354.411	41.7876	216.361	104.473	117.367
_AVFPSIVGRPR_.2	ncbi_126980433;ncbi_126980434;ncbi_126980435;ncbi_126980436;ncbi_126992545	158.388	13.8166	11.7636	3.38912	8.44215	194.697	19.0187	121.019	104.363	33.0444
_GYSFTTTAER_.2	ncbi_126980433;ncbi_126980434;ncbi_126980435;ncbi_126980436;ncbi_126992545	80.9036	55.3437	82.6787	43.8467	76.3189	188.67	64.5179	163.106	154.889	108.434
_IKIIAPPER_.2	ncbi_126980433;ncbi_126980434;ncbi_126980435;ncbi_126980436;ncbi_126992545	39.187	34.2046	31.336	70.6102	38.183	37.0382	52.4597	Filtered	66.8256	68.7372
_IIAPPERK_.2	ncbi_126980433;ncbi_126980434;ncbi_126980435;ncbi_126980436;ncbi_126992545	857.527	37.607	34.4749	78.7602	Filtered	77.3886	227.721	115.806	141.427	Filtered
_EEYDESGPGIVHR_.2	ncbi_126980433;ncbi_126980434;ncbi_126980435;ncbi_126980436;ncbi_126992545	883.47	10.917	64.7431	71.2071	32.7327	164.125	599.363	Filtered	652.085	802.18
_EEYDESGPGIVHR_.3	ncbi_126980433;ncbi_126980434;ncbi_126980435;ncbi_126980436;ncbi_126992545	39.3813	Filtered	Filtered	Filtered	Filtered	Filtered	59.9834	Filtered	69.9982	19.1717
_EITALAPPTIK_.2	ncbi_126980433;ncbi_126980434;ncbi_126980435;ncbi_126980436;ncbi_126992545	773.623	58.2177	22.8798	Filtered	Filtered	Filtered	35.8642	Filtered	50.784	Filtered
_VAPEESPVLLTEAPLNPK_.2	ncbi_126980433;ncbi_126980434;ncbi_126980435;ncbi_126980436;ncbi_126992545	90.1711	9.02248	Filtered	7.40421	Filtered	Filtered	21.1696	Filtered	59.9978	Filtered
_VAPEESPVLLTEAPLNPK_.3	ncbi_126980433;ncbi_126980434;ncbi_126980435;ncbi_126980436;ncbi_126992545	2.15517	Filtered	Filtered	Filtered	Filtered	Filtered	Filtered	Filtered	Filtered	23.4602
_DAYVGDEAQSKR_.2	ncbi_126980433;ncbi_126980434;ncbi_126980435;ncbi_126980436;ncbi_126992545	107.544	Filtered	Filtered	Filtered	Filtered	Filtered	1.1424	Filtered	Filtered	Filtered
_YPIEHGIITNWDDM[Oxidation (M)]EK_.3	ncbi_126980433;ncbi_126980434;ncbi_126980435;ncbi_126980436;ncbi_126992545	1	Filtered	Filtered	Filtered	Filtered	Filtered	1	Filtered	Filtered	Filtered
_YPIEHGIITNWDDMEK_.3	ncbi_126980433;ncbi_126980434;ncbi_126980435;ncbi_126980436;ncbi_126992545	4.37287	Filtered	Filtered	Filtered	Filtered	Filtered	Filtered	Filtered	Filtered	Filtered
_DLTAYLTK_.2	ncbi_126980433;ncbi_126980434;ncbi_126980435;ncbi_126980436;ncbi_126992545	2.29731	Filtered	Filtered	Filtered	Filtered	Filtered	Filtered	Filtered	Filtered	Filtered
_KDLFANNVLSGGTTMYPGIADR_.3	ncbi_126980433;ncbi_126980434;ncbi_126980435;ncbi_126980436;ncbi_126992545	1.01608	Filtered	Filtered	Filtered	Filtered	Filtered	Filtered	Filtered	Filtered	Filtered
_EEYDESGPSIVHR_.2	ncbi_126980443	1078.42	17.3562	49.4282	54.1211	Filtered	56.7376	627.707	Filtered	375.861	445.166
_EITNLAPSTIK_.2	ncbi_126980446;ncbi_126992552	4.16501	Filtered	Filtered	Filtered	Filtered	Filtered	Filtered	Filtered	Filtered	Filtered
_EITALAPSTIK_.2	ncbi_126980447;ncbi_126980448;ncbi_126992551	73.9597	Filtered	Filtered	Filtered	Filtered	Filtered	9.7883	Filtered	Filtered	Filtered
_WDEQLENGTFPGK_.2	ncbi_126980466	172.688	152.876	Filtered	156.531	Filtered	Filtered	142.186	Filtered	80.6526	70.3751
_TMETAPFDPR_.2	ncbi_126980466	224.161	Filtered	Filtered	Filtered	Filtered	Filtered	80.8777	Filtered	Filtered	Filtered
_TM[Oxidation (M)]ETAPFDPR_.2	ncbi_126980466	79.3937	Filtered	Filtered	Filtered	Filtered	Filtered	28.7635	Filtered	Filtered	Filtered
_GTGDTDVDILAR_.2	ncbi_126980467	7.68187	Filtered	Filtered	Filtered	Filtered	Filtered	Filtered	Filtered	Filtered	Filtered
_TPVKQEEEEELK_.2	ncbi_126980483	8.37364	12.4923	14.6973	14.2544	2.54758	9.80922	13.2632	47.7949	10.1197	11.8622
_RIEPGDPDSTESR_.2	ncbi_126980483	6.87055	16.6286	18.007	18.4487	Filtered	Filtered	7.41274	Filtered	Filtered	Filtered
_WIAEITGK_.2	ncbi_126980492	343.79	255.273	60.3499	111.664	Filtered	Filtered	102.986	Filtered	202.801	Filtered
_DVDPSGAQDNFYEQLK_.2	ncbi_126980492	406.082	49.6813	35.5147	7.46401	Filtered	Filtered	17.8676	Filtered	32.3798	Filtered
_YNEEHAAEC[Carbamidomethyl (C)]LR_.2	ncbi_126980492	833.773	Filtered	Filtered	Filtered	Filtered	Filtered	11.1535	Filtered	Filtered	Filtered
_SGIAAEAQSK_.2	ncbi_126980492	452.88	Filtered	Filtered	Filtered	Filtered	Filtered	Filtered	Filtered	Filtered	Filtered
_C[Carbamidomethyl (C)]MENINNFVDGAK_.2	ncbi_126980492	20.5839	Filtered	Filtered	Filtered	Filtered	Filtered	Filtered	Filtered	Filtered	Filtered
_C[Carbamidomethyl (C)]M[Oxidation (M)]ENINNFVDGAK_.2	ncbi_126980492	4.76432	Filtered	Filtered	Filtered	Filtered	Filtered	Filtered	Filtered	Filtered	Filtered
_WIAEITGKDVDPSGAQDNFYEQLK_.3	ncbi_126980492	1	Filtered	Filtered	Filtered	Filtered	Filtered	Filtered	Filtered	Filtered	Filtered
_GHALEADNGISK_.2	ncbi_126980501	403.282	634.01	108.964	321.698	21.2809	264.35	288.345	623.415	686.626	340.751
_AHEESAQEGQTEAPDR_.2	ncbi_126980501	12.1108	15.1522	9.93245	21.6908	9.58757	10.977	8.79683	21.9127	12.8785	11.7212
_TESMSPEEK_.2	ncbi_126980501	72.348	536.82	241.506	338.245	334.056	Filtered	Filtered	301.631	294.336	Filtered
_TESM[Oxidation (M)]SPEEK_.2	ncbi_126980501	38.6161	71.3779	92.8102	51.3664	53.5926	Filtered	Filtered	236.242	150.636	141.592
_LFEFDGR_.2	ncbi_126980501	42.5755	26.2416	Filtered	13.3947	Filtered	Filtered	Filtered	Filtered	42.287	Filtered
_IQLTDGALK_.2	ncbi_126980501	222.055	Filtered	Filtered	Filtered	Filtered	Filtered	Filtered	Filtered	Filtered	Filtered
_FPINHGSSSADSILGDAAK_.3	ncbi_126980501	136.902	Filtered	Filtered	Filtered	Filtered	Filtered	Filtered	Filtered	Filtered	Filtered
_FPINHGSSSADSILGDAAK_.2	ncbi_126980501	9.73368	Filtered	Filtered	Filtered	Filtered	Filtered	Filtered	Filtered	Filtered	Filtered
_DKIQLTDGALK_.2	ncbi_126980501	15.9926	Filtered	Filtered	Filtered	Filtered	Filtered	Filtered	Filtered	Filtered	Filtered
_KFPINHGSSSADSILGDAAK_.3	ncbi_126980501	10.8424	Filtered	Filtered	Filtered	Filtered	Filtered	Filtered	Filtered	Filtered	Filtered
_IQLTDGALKEFLEK_.2	ncbi_126980501	1	Filtered	Filtered	Filtered	Filtered	Filtered	Filtered	Filtered	Filtered	Filtered
_IKEGSVIDR_.2	ncbi_126980503	101.282	Filtered	Filtered	42.1114	Filtered	Filtered	46.2189	Filtered	Filtered	Filtered
_HIEVGDHIEK_.2	ncbi_126980503	55.9314	4.69202	Filtered	Filtered	Filtered	Filtered	5.93529	Filtered	Filtered	Filtered
_LPDLPAAIK_.2	ncbi_126980512	5.72379	Filtered	Filtered	Filtered	Filtered	Filtered	13.5873	Filtered	Filtered	Filtered
_HNKPEVEVR_.2	ncbi_126980514	98.8723	Filtered	6.02796	3.88708	Filtered	Filtered	15.1487	Filtered	43.2755	59.8372
_GTALSDLENK_.2	ncbi_126980515	84.879	142.808	Filtered	94.7674	Filtered	90.5703	333.543	Filtered	594.157	253.468
_EDLNDVQR_.2	ncbi_126980515	102.51	Filtered	254.531	Filtered	188.121	146.691	189.766	Filtered	207.501	322.55
_GMLDYQNQAK_.2	ncbi_126980515	31.9602	Filtered	Filtered	Filtered	Filtered	Filtered	Filtered	Filtered	Filtered	Filtered
_IMMENIDDVLQR_.2	ncbi_126980515	Filtered	Filtered	Filtered	Filtered	Filtered	Filtered	Filtered	Filtered	Filtered	Filtered
_ESQVEDNEVIAR_.2	ncbi_126980527	17.5005	Filtered	39.4076	22.2349	Filtered	Filtered	Filtered	Filtered	Filtered	Filtered
_FDWPEEQGER_.2	ncbi_126980533	221.173	1962.26	3635.22	2024.03	5296.24	6748.93	887.891	27083.4	5587.77	7101.43
_NLIDEGNGK_.2	ncbi_126980533	44.8866	Filtered	137.239	67.4067	425.522	525.001	237.165	990.645	268.929	154.947
_SEMTEEEQGK_.2	ncbi_126980533	52.1188	109.291	197.866	93.0979	313.563	74.3777	Filtered	1828.46	410.433	339.414
_SEM[Oxidation (M)]TEEEQGK_.2	ncbi_126980533	17.1757	45.8715	46.4471	19.82	78.231	Filtered	10.4914	275.667	230.699	83.5171
_LVMEDC[Carbamidomethyl (C)]NLEEGR_.2	ncbi_126980535	4.36188	19.8841	21.944	Filtered	Filtered	Filtered	Filtered	Filtered	Filtered	Filtered
_IGYDLGDFGDVSER_.2	ncbi_126980535	3.92764	Filtered	Filtered	Filtered	Filtered	Filtered	10.4617	Filtered	Filtered	Filtered
_GNQYWEYNPETNR_.2	ncbi_126980535	7.22232	Filtered	Filtered	Filtered	Filtered	Filtered	Filtered	Filtered	Filtered	Filtered
_DPWEPVESK_.2	ncbi_126980540	21.2268	Filtered	41.8422	55.7798	Filtered	Filtered	23.4911	Filtered	Filtered	62.7803
_DPFSPLTPTDNR_.2	ncbi_126980540	26.5663	Filtered	Filtered	Filtered	Filtered	Filtered	39.0397	Filtered	47.8403	45.5125
_MTSPPTTSDPWAPAR_.2	ncbi_126980540	18.5119	Filtered	Filtered	Filtered	Filtered	Filtered	Filtered	Filtered	Filtered	Filtered
_SQEEFER_.2	ncbi_126980552	303.073	1032.04	1221.56	1315.92	1658.9	1389.79	404.5	1861.56	1057.83	974.044
_MDESDQWFEEK_.2	ncbi_126980552	51.7514	187.991	318.726	415.82	419.254	194.859	62.046	287.159	86.0309	46.6284
_M[Oxidation (M)]DESDQWFEEK_.2	ncbi_126980552	3.7558	84.0829	171.557	56.9813	168.266	116.902	31.6112	259.453	Filtered	66.418
_NADPGSAEFIER_.2	ncbi_126980552	232.272	739.578	Filtered	294.776	Filtered	105.102	221.717	206.503	311.363	250.243
_IIPPAPEK_.2	ncbi_126980552	44.8846	49.4324	Filtered	Filtered	Filtered	Filtered	67.8254	Filtered	58.1342	Filtered
_VQQAQEEVAEWEGK_.2	ncbi_126980552	42.4824	3.94392	Filtered	Filtered	Filtered	Filtered	16.9767	Filtered	22.2505	Filtered
_EFIELDAELPR_.2	ncbi_126980552	57.6946	17.086	Filtered	Filtered	Filtered	Filtered	Filtered	Filtered	Filtered	Filtered
_VWETFIPEAK_.2	ncbi_126980552	49.6096	Filtered	Filtered	Filtered	Filtered	Filtered	Filtered	Filtered	Filtered	Filtered
_EMEQFDVMR_.2	ncbi_126980552	14.1505	Filtered	Filtered	Filtered	Filtered	Filtered	Filtered	Filtered	Filtered	Filtered
_ALHQLSESTER_.2	ncbi_126980552	62.3799	Filtered	Filtered	Filtered	Filtered	Filtered	Filtered	Filtered	Filtered	Filtered
_NISTEDLEQIR_.2	ncbi_126980553	30.5434	Filtered	299.819	236.635	69.6966	122.739	88.3934	Filtered	Filtered	209.278
_DGDTPYELC[Carbamidomethyl (C)]DDHNLK_.2	ncbi_126980553	2.31318	Filtered	Filtered	Filtered	Filtered	Filtered	15.0528	Filtered	Filtered	Filtered
_ELAPVEEK_.2	ncbi_126980574	107.466	1147.41	2663.92	2749.94	2923.28	4700.37	1583.07	6478.82	1393.45	2677.47
_GFEEPETVEK_.2	ncbi_126980574	328.075	2357.89	1603.97	2491.98	422.545	4507.58	1717.02	6222.22	2056.1	2759.31
_LDTDELGR_.2	ncbi_126980574	244.628	266.799	1171.17	361.858	995.415	1612.73	577.758	564.897	950.888	1992.97
_TLDDLNQK_.2	ncbi_126980574	245.841	442.533	824.534	512.819	1109.82	1113.63	810.356	386.113	528.561	744.534
_NDHYDSDGIR_.2	ncbi_126980574	238.889	377.986	349.488	599.321	171.023	543.086	295.385	676.415	666.479	924.926
_HFDSENISK_.2	ncbi_126980574	198.526	138.752	238.754	286.489	194.615	478.269	520.545	499.538	386.686	680.555
_DFEDTGHSQLEK_.2	ncbi_126980574	68.455	350.484	218.748	344.107	218.403	376.313	234.873	423.002	95.0652	291.812
_ITAPELPK_.2	ncbi_126980574	17.9385	591.854	384.387	311.43	184.044	109.954	492.205	59.6762	81.382	82.2098
_ADADDFDK_.2	ncbi_126980574	59.965	179.17	254.573	218.021	453.289	292.997	122.957	475.448	81.6364	252.08
_KTLDDLNQK_.2	ncbi_126980574	45.2166	71.5738	121.297	132.759	74.8435	206.562	152.712	168.691	94.7822	176.823
_EQVESVVEEAK_.2	ncbi_126980574	322.419	318.61	72.43	296.547	Filtered	170.172	1108.4	285.484	1144.64	1016.82
_NELNSNEPAR_.2	ncbi_126980574	494.526	69.0067	310.022	78.2042	103.16	138.167	755.542	Filtered	272.757	406.69
_KLDDVDSDM[Oxidation (M)]R_.2	ncbi_126980574	18.6374	78.9536	137.993	49.7495	171.156	185.752	24.8903	31.4337	30.849	86.2637
_KLDDVDSDMR_.2	ncbi_126980574	34.5412	66.7301	124.747	129.927	277.605	61.6636	29.8468	Filtered	32.0956	70.268
_VDDKGDNVEAAK_.2	ncbi_126980574	79.685	103.721	198.077	180.696	261.848	218.829	245.03	146.934	249.147	207.616
_DLTNLER_.2	ncbi_126980574	28.5559	Filtered	217.326	247.596	182.477	328.933	119.306	354.909	159.657	102.077
_SIPEDLGR_.2	ncbi_126980574	166.265	Filtered	958.86	111.681	793.102	1201.39	519.532	Filtered	100.488	259.781
_DYGKDEDVAR_.2	ncbi_126980574	294.078	Filtered	521.554	179.18	132.352	257.086	612.288	Filtered	208.969	1019.48
_LDDVDSDM[Oxidation (M)]R_.2	ncbi_126980574	19.1277	51.1449	274.004	84.3801	267.338	187.353	51.9749	108.772	Filtered	Filtered
_LDDVDSDMR_.2	ncbi_126980574	17.8073	45.4664	177.596	186.935	444.856	Filtered	32.2535	Filtered	32.87	15.4786
_LEELNQGQR_.2	ncbi_126980574	251.426	50.2367	207.47	107.49	Filtered	165.196	338.449	Filtered	132.303	442.128
_NPDFAEVK_.2	ncbi_126980574	29.4179	Filtered	39.3971	36.9734	Filtered	45.7084	42.5735	199.528	44.3329	122.664
_QC[Carbamidomethyl (C)]DELAK_.2	ncbi_126980574	30.3707	4.10699	50.2098	20.6276	14.406	8.01891	11.8684	28.8618	23.2751	18.5746
_DANM[Oxidation (M)]WIDEK_.2	ncbi_126980574	26.5197	144.06	122.873	122.787	102.035	152.53	91.465	283.96	Filtered	54.1014
_DANMWIDEK_.2	ncbi_126980574	18.9708	138.524	90.8864	278.097	72.6123	Filtered	71.1575	Filtered	Filtered	Filtered
_M[Oxidation (M)]ADDESYR_.2	ncbi_126980574	11.5393	Filtered	108.223	26.0317	65.0947	28.4931	23.6208	Filtered	33.2107	53.4238
_MADDESYR_.2	ncbi_126980574	65.6231	Filtered	246.428	105.07	198.09	114.838	47.9382	Filtered	86.1832	110.695
_TLLDDGHPEPIR_.2	ncbi_126980574	177.331	Filtered	103.2	50.842	Filtered	Filtered	321.22	Filtered	181.625	64.0419
_KHFDSENISK_.2	ncbi_126980574	100.084	Filtered	29.9914	30.1816	Filtered	120.308	108.629	72.2327	96.8748	248.526
_DDEM[Oxidation (M)]GESIPEVEELIR_.2	ncbi_126980574	1.57348	Filtered	108.604	11.9691	Filtered	Filtered	32.4567	Filtered	17.1236	26.9618
_DDEMGESIPEVEELIR_.2	ncbi_126980574	3.29537	Filtered	136.353	25.4477	Filtered	Filtered	39.0133	Filtered	19.2279	6.80878
_DELDHLVER_.2	ncbi_126980574	16.2966	88.8172	15.4483	54.8849	65.8979	Filtered	46.5837	Filtered	Filtered	Filtered
_KLVGEHHPEK_.2	ncbi_126980574	38.6613	23.6414	5.1187	17.1709	3.91676	Filtered	Filtered	37.5899	6.23925	46.8792
_RNPDFAEVK_.2	ncbi_126980574	279.518	Filtered	Filtered	37.8502	Filtered	54.4638	441.305	36.5244	345.867	738.264
_NADETISWISEK_.2	ncbi_126980574	71.4958	140.581	Filtered	65.6579	Filtered	Filtered	168.852	103.358	193.962	49.9769
_RHDDFLK_.2	ncbi_126980574	395.85	Filtered	178.826	115.116	Filtered	105.505	158.155	Filtered	136.888	304.665
_LVGEHHPEK_.2	ncbi_126980574	309.387	300.996	Filtered	244.739	25.8761	Filtered	Filtered	205.834	209.14	305.798
_KIVDLDSR_.2	ncbi_126980574	Filtered	57.2479	Filtered	37.6127	Filtered	123.962	78.1791	Filtered	133.082	Filtered
_DEDDFYDQK_.2	ncbi_126980574	Filtered	260.74	Filtered	121.837	316.727	Filtered	55.1441	Filtered	Filtered	Filtered
_WC[Carbamidomethyl (C)]EDIVSR_.2	ncbi_126980574	154.913	Filtered	322.874	Filtered	Filtered	Filtered	150.929	Filtered	87.0286	338.777
_ALEDEMC[Carbamidomethyl (C)]AR_.2	ncbi_126980574	42.7252	Filtered	163.558	36.5459	Filtered	Filtered	72.3435	Filtered	Filtered	43.8946
_ALEDEM[Oxidation (M)]C[Carbamidomethyl (C)]AR_.2	ncbi_126980574	13.5751	Filtered	65.1383	Filtered	Filtered	Filtered	22.4085	Filtered	Filtered	23.0892
_NLEVPDSGALYR_.2	ncbi_126980574	112.601	Filtered	Filtered	21.7272	Filtered	Filtered	100.577	Filtered	84.5544	184.448
_NAQLGEEQR_.2	ncbi_126980574	163.855	Filtered	Filtered	15.7755	Filtered	Filtered	112.736	Filtered	76.7406	140.893
_AALEESLR_.2	ncbi_126980574	177.545	Filtered	31.7522	12.9358	Filtered	Filtered	70.614	Filtered	Filtered	108.958
_LAELFPDAR_.2	ncbi_126980574	21.6262	Filtered	Filtered	18.2644	Filtered	Filtered	48.6407	Filtered	38.1005	50.453
_SSVGEEGPIYQNR_.2	ncbi_126980574	10.5745	Filtered	17.5378	Filtered	Filtered	Filtered	29.1401	Filtered	Filtered	Filtered
_KQETIIR_.2	ncbi_126980574	251.112	Filtered	Filtered	52.6595	Filtered	Filtered	64.3644	Filtered	115.211	218.604
_KHDAFEK_.2	ncbi_126980574	Filtered	Filtered	Filtered	11.8539	Filtered	Filtered	Filtered	135.617	68.7748	49.6861
_AHQDEFNELNQLGEK_.2	ncbi_126980574	2.95826	5.01709	Filtered	Filtered	Filtered	Filtered	3.4085	Filtered	2.04797	Filtered
_LEAAGEIHR_.2	ncbi_126980574	909.609	Filtered	Filtered	Filtered	Filtered	Filtered	148.272	Filtered	205.702	173.251
_ELHANEGQLR_.2	ncbi_126980574	578.047	Filtered	Filtered	16.4207	Filtered	Filtered	198.622	Filtered	Filtered	134.72
_VEVAGDYTK_.2	ncbi_126980574	136.588	Filtered	Filtered	Filtered	Filtered	Filtered	178.967	Filtered	76.1039	145.485
_SHHDLGVDIR_.2	ncbi_126980574	211.21	Filtered	Filtered	Filtered	Filtered	Filtered	98.6485	Filtered	100.391	59.4527
_VDEVFVTEQR_.2	ncbi_126980574	97.4319	Filtered	Filtered	Filtered	Filtered	51.3324	32.5675	Filtered	70.3295	Filtered
_DGQLVHDIER_.2	ncbi_126980574	120.968	Filtered	Filtered	Filtered	Filtered	Filtered	124.297	Filtered	Filtered	49.519
_LVLAQDEK_.2	ncbi_126980574	88.5064	Filtered	Filtered	Filtered	Filtered	Filtered	42.7441	Filtered	59.1278	Filtered
_SSAQIKDELDHLVER_.3	ncbi_126980574	39.3017	Filtered	Filtered	Filtered	Filtered	Filtered	32.6766	Filtered	12.71	44.9607
_SSAQIKDELDHLVER_.2	ncbi_126980574	2.42536	Filtered	Filtered	Filtered	Filtered	Filtered	2.16607	Filtered	Filtered	Filtered
_QLQDSSLLK_.2	ncbi_126980574	52.1695	Filtered	Filtered	Filtered	Filtered	Filtered	20.2597	Filtered	24.6955	Filtered
_LDGLDTLWK_.2	ncbi_126980574	43.8992	Filtered	Filtered	Filtered	Filtered	Filtered	13.9498	Filtered	21.3152	Filtered
_LVLDAEGHSR_.2	ncbi_126980574	301.662	Filtered	Filtered	Filtered	Filtered	Filtered	9.4668	Filtered	Filtered	Filtered
_GEVTSFDDK_.2	ncbi_126980574	134.843	Filtered	Filtered	Filtered	Filtered	Filtered	82.2026	Filtered	Filtered	Filtered
_ASHLDADK_.2	ncbi_126980574	Filtered	Filtered	Filtered	Filtered	Filtered	Filtered	Filtered	146.244	Filtered	Filtered
_DLTQVETLQR_.2	ncbi_126980574	98.9793	Filtered	Filtered	Filtered	Filtered	Filtered	20.5101	Filtered	Filtered	Filtered
_FPNSLDGIQK_.2	ncbi_126980574	37.1722	Filtered	Filtered	Filtered	Filtered	Filtered	80.2027	Filtered	Filtered	Filtered
_LKLEEAR_.2	ncbi_126980574	95.9281	Filtered	Filtered	Filtered	Filtered	Filtered	30.0764	Filtered	Filtered	Filtered
_TNSDWWNVR_.2	ncbi_126980574	55.7157	Filtered	Filtered	Filtered	Filtered	Filtered	36.6667	Filtered	Filtered	Filtered
_DLGGTLDDVEALLK_.2	ncbi_126980574	24.6384	Filtered	Filtered	Filtered	Filtered	Filtered	12.9353	Filtered	Filtered	Filtered
_QNNLDSDMNTMER_.2	ncbi_126980574	5.63836	Filtered	Filtered	34.394	Filtered	Filtered	Filtered	Filtered	Filtered	Filtered
_NVYEVEGWISEK_.2	ncbi_126980574	17.526	15.584	Filtered	Filtered	Filtered	Filtered	Filtered	Filtered	Filtered	Filtered
_ELEANFC[Carbamidomethyl (C)]SDDVGR_.2	ncbi_126980574	25.7982	Filtered	Filtered	Filtered	Filtered	Filtered	7.857	Filtered	Filtered	Filtered
_ADADDFDKWMGDK_.2	ncbi_126980574	2.58669	Filtered	Filtered	28.6099	Filtered	Filtered	Filtered	Filtered	Filtered	Filtered
_AIDAQADKLDPIK_.2	ncbi_126980574	8.69998	Filtered	Filtered	Filtered	Filtered	Filtered	2.23344	Filtered	Filtered	Filtered
_HLLAVEDLLQK_.2	ncbi_126980574	2.73642	Filtered	Filtered	Filtered	Filtered	Filtered	1	Filtered	Filtered	Filtered
_DVGSDLHSC[Carbamidomethyl (C)]K_.2	ncbi_126980574	129.31	Filtered	Filtered	Filtered	Filtered	Filtered	Filtered	Filtered	Filtered	Filtered
_QVHVFDR_.2	ncbi_126980574	102.136	Filtered	Filtered	Filtered	Filtered	Filtered	Filtered	Filtered	Filtered	Filtered
_VSDAASAQGLK_.2	ncbi_126980574	94.8815	Filtered	Filtered	Filtered	Filtered	Filtered	Filtered	Filtered	Filtered	Filtered
_AEIQGHQPQINK_.2	ncbi_126980574	33.5381	Filtered	Filtered	Filtered	Filtered	Filtered	Filtered	Filtered	Filtered	Filtered
_DIEDELLWVAEK_.2	ncbi_126980574	16.6507	Filtered	Filtered	Filtered	Filtered	Filtered	Filtered	Filtered	Filtered	Filtered
_ASHLDADKLK_.2	ncbi_126980574	7.08044	Filtered	Filtered	Filtered	Filtered	Filtered	Filtered	Filtered	Filtered	Filtered
_YGSNLAQVEATVK_.2	ncbi_126980574	6.66984	Filtered	Filtered	Filtered	Filtered	Filtered	Filtered	Filtered	Filtered	Filtered
_KNLEVPDSGALYR_.2	ncbi_126980574	6.72879	Filtered	Filtered	Filtered	Filtered	Filtered	Filtered	Filtered	Filtered	Filtered
_WSDLLDLLNK_.2	ncbi_126980574	4.19873	Filtered	Filtered	Filtered	Filtered	Filtered	Filtered	Filtered	Filtered	Filtered
_EQVESVVEEAKR_.2	ncbi_126980574	3.85899	Filtered	Filtered	Filtered	Filtered	Filtered	Filtered	Filtered	Filtered	Filtered
_SLLNWVGDVK_.2	ncbi_126980574	2.9768	Filtered	Filtered	Filtered	Filtered	Filtered	Filtered	Filtered	Filtered	Filtered
_IANIISQLK_.2	ncbi_126980574	1.49016	Filtered	Filtered	Filtered	Filtered	Filtered	Filtered	Filtered	Filtered	Filtered
_QLEQYANDR_.2	ncbi_126980574	36.2794	Filtered	Filtered	Filtered	Filtered	Filtered	Filtered	Filtered	Filtered	Filtered
_GLHQFGSDLIAK_.2	ncbi_126980574	11.4677	Filtered	Filtered	Filtered	Filtered	Filtered	Filtered	Filtered	Filtered	Filtered
_DLISWSSDLR_.2	ncbi_126980574	10.4141	Filtered	Filtered	Filtered	Filtered	Filtered	Filtered	Filtered	Filtered	Filtered
_DELSVGALTK_.2	ncbi_126980574	3.74252	Filtered	Filtered	Filtered	Filtered	Filtered	Filtered	Filtered	Filtered	Filtered
_AVILANEDTGKDLTQVETLQR_.3	ncbi_126980574	2.46412	Filtered	Filtered	Filtered	Filtered	Filtered	Filtered	Filtered	Filtered	Filtered
_AAEEVKPEPPR_.2	ncbi_126980582	79.5706	437.734	436.005	359.796	590.561	314.13	186.851	503.222	338.29	323.546
_KEEGDIFEQK_.2	ncbi_126980592	190.94	1566.37	1635	1665.32	3059.72	1098.76	468.58	2002.56	1363.92	1102.38
_EEGDIFEQK_.2	ncbi_126980592	27.2941	150.53	196.081	620.648	628.634	557.014	371.041	565.996	321.008	Filtered
_QQVPEKPK_.2	ncbi_126980592	164.937	123.445	58.6493	331.268	24.4207	305.366	653.005	437.517	755.675	348.747
_TFVEKPIGGEK_.2	ncbi_126980592	236.726	23.1209	Filtered	Filtered	Filtered	262.368	407.989	827.68	987.444	235.009
_DIEELQLER_.2	ncbi_126980598	16.4803	Filtered	Filtered	Filtered	Filtered	Filtered	Filtered	Filtered	Filtered	Filtered
_LESIGAEDIVDGNPR_.2	ncbi_126980604	32.7798	430.351	320.397	395.442	136.178	478.811	237.586	471.113	297.135	298.008
_TQTEKPVTEAK_.2	ncbi_126980666	21.2084	6.33375	34.8819	24.0606	3.02602	27.2785	45.9662	27.8286	27.153	38.6684
_HTATEEDAFTSGVVELDAK_.3	ncbi_126980666	3.7506	18.4687	Filtered	Filtered	Filtered	Filtered	3.87891	Filtered	Filtered	Filtered
_LGLGDLKEDK_.2	ncbi_126980666	14.7307	Filtered	Filtered	Filtered	Filtered	Filtered	Filtered	Filtered	Filtered	Filtered
_ELKPLPPDQ_.2	ncbi_126980673	66.9555	1146.79	1617.24	933.869	3049.64	842.442	207.173	724.421	69.0845	252.722
_SEDEQFNDEK_.2	ncbi_126980673	63.6179	200.77	355.484	225.114	582.302	160.163	77.9592	435.67	214.382	121.175
_YISNPDNLK_.2	ncbi_126980673	100.627	Filtered	73.9396	67.9111	Filtered	146.022	205.219	Filtered	305.747	192.954
_LLGELLLDR_.2	ncbi_126980673	6.87482	12.374	Filtered	Filtered	Filtered	Filtered	2.75237	Filtered	12.0423	Filtered
_VFVANPDKPR_.2	ncbi_126980673	1	Filtered	Filtered	Filtered	Filtered	Filtered	1	Filtered	Filtered	Filtered
_IILNSDDFYNFFK_.2	ncbi_126980673	1	Filtered	Filtered	Filtered	Filtered	Filtered	Filtered	Filtered	Filtered	Filtered
_TASLVEDDLEDK_.2	ncbi_126980674	24.5704	117.915	166.267	288.274	Filtered	208.769	119.918	204.299	168.702	54.7344
_GC[Carbamidomethyl (C)]LIADPSSK_.2	ncbi_126980674	Filtered	Filtered	Filtered	Filtered	Filtered	Filtered	16.5623	Filtered	Filtered	Filtered
_DWHIVEVEVTGPEIAGR_.2	ncbi_126980674	1	Filtered	Filtered	Filtered	Filtered	Filtered	Filtered	Filtered	Filtered	Filtered
_FPPYTEK_.2	ncbi_126980676	479.935	4641.26	2187.56	3345.49	3669.82	1836.94	1155.92	1150.81	348.449	241.722
_IDKWVEPDK_.2	ncbi_126980676	21.8054	921.295	230.083	619.581	178.382	146.459	106.634	Filtered	145.235	Filtered
_APSLIPMDK_.2	ncbi_126980676	17.1226	349.793	38.6327	185.447	Filtered	Filtered	Filtered	Filtered	Filtered	Filtered
_APSLIPM[Oxidation (M)]DK_.2	ncbi_126980676	Filtered	129.615	57.6297	58.1911	77.8714	Filtered	Filtered	Filtered	Filtered	Filtered
_EEDVQQIFLK_.2	ncbi_126980676	3.28835	Filtered	Filtered	Filtered	Filtered	Filtered	Filtered	Filtered	Filtered	Filtered
_EEIFGPILPIINVK_.2	ncbi_126980676	Filtered	Filtered	Filtered	Filtered	Filtered	Filtered	Filtered	Filtered	Filtered	Filtered
_VGQDLEDDK_.2	ncbi_126980690	100.915	883.348	1224.6	1525.83	5324.88	2041.81	555.94	4947.48	767.956	1045.99
_VGQDLEDDKR_.2	ncbi_126980690	256.867	93.432	808.224	669.241	1274.05	552.022	662.274	73.2194	323.969	942.686
_YIEDVLTK_.2	ncbi_126980690	59.7864	80.245	243.789	138.302	136.975	186.689	198.44	Filtered	233.139	167.59
_SLSNVVVGK_.2	ncbi_126980690	149.662	48.8384	25.9735	46.0369	Filtered	83.2626	285.634	116.442	321.446	466.123
_LLVDM[Oxidation (M)]EPEK_.2	ncbi_126980690	15.0575	146.267	Filtered	105.004	Filtered	69.0858	18.5888	Filtered	24.0221	33.6693
_LLVDMEPEK_.2	ncbi_126980690	54.4967	347.533	160.864	972.983	Filtered	Filtered	69.5038	Filtered	Filtered	Filtered
_YIFDDFAR_.2	ncbi_126980690	11.3401	10.527	52.7801	Filtered	Filtered	126.199	34.2244	Filtered	58.2026	33.6215
_SPPPWVEHR_.2	ncbi_126980690	593.641	Filtered	Filtered	Filtered	Filtered	Filtered	254.34	Filtered	Filtered	Filtered
_ALTSESQMR_.2	ncbi_126980690	148.464	Filtered	Filtered	Filtered	Filtered	Filtered	96.2972	Filtered	Filtered	Filtered
_ALTSESQM[Oxidation (M)]R_.2	ncbi_126980690	62.9392	Filtered	Filtered	Filtered	Filtered	Filtered	46.2397	Filtered	Filtered	Filtered
_VPGYSVEMWEK_.2	ncbi_126980690	45.7097	Filtered	Filtered	Filtered	Filtered	Filtered	Filtered	Filtered	Filtered	Filtered
_VPGYSVEM[Oxidation (M)]WEK_.2	ncbi_126980690	19.023	Filtered	Filtered	Filtered	Filtered	Filtered	Filtered	Filtered	Filtered	Filtered
_TLMVDANQK_.2	ncbi_126980690	18.1063	Filtered	Filtered	Filtered	Filtered	Filtered	Filtered	Filtered	Filtered	Filtered
_EEAIQMLK_.2	ncbi_126980690	25.5728	Filtered	Filtered	Filtered	Filtered	Filtered	Filtered	Filtered	Filtered	Filtered
_SLQDYEYPYGPVWK_.2	ncbi_126980690	33.1791	Filtered	Filtered	Filtered	Filtered	Filtered	Filtered	Filtered	Filtered	Filtered
_AQITDDDPDILEILK_.2	ncbi_126980698	1	Filtered	3.74587	Filtered	Filtered	Filtered	5.1243	Filtered	4.49712	Filtered
_EEELLLQDFSR_.2	ncbi_126980700	19.8455	19.4167	Filtered	Filtered	Filtered	Filtered	17.1402	Filtered	Filtered	Filtered
_LTDAPPPER_.2	ncbi_126980701	Filtered	260.255	153.636	120.611	122.126	Filtered	Filtered	Filtered	Filtered	Filtered
_NVVIDDGGDGPEGSVGTDAT_.2	ncbi_126980707	1	24.3181	70.4275	34.6971	48.645	Filtered	Filtered	Filtered	Filtered	Filtered
_WMEDSDIENLR_.2	ncbi_126980712	82.1713	Filtered	562.38	125.607	141.997	Filtered	36.8106	Filtered	Filtered	Filtered
_WM[Oxidation (M)]EDSDIENLR_.2	ncbi_126980712	45.8109	Filtered	583.23	56.9672	23.7216	Filtered	50.5453	Filtered	Filtered	57.9174
_HQLHDIIR_.2	ncbi_126980712	17.6174	Filtered	Filtered	Filtered	Filtered	Filtered	Filtered	Filtered	Filtered	Filtered
_AVTGDDELANK_.2	ncbi_126980716	Filtered	967.307	1133.87	Filtered	276.271	Filtered	252.25	Filtered	164.447	Filtered
_WM[Oxidation (M)]EDTDREDVTK_.2	ncbi_126980716	3.92685	25.4564	Filtered	3.77507	8.43167	14.1689	Filtered	Filtered	Filtered	Filtered
_WMEDTDREDVTK_.2	ncbi_126980716	3.48977	11.7639	9.11765	8.95532	13.3541	Filtered	Filtered	Filtered	Filtered	Filtered
_VLQSGPNDR_.2	ncbi_126980716	623.458	Filtered	Filtered	Filtered	Filtered	Filtered	150.182	Filtered	469.537	Filtered
_DVTPENFLK_.2	ncbi_126980716	297.883	16.3144	Filtered	6.00594	Filtered	Filtered	19.0871	Filtered	Filtered	Filtered
_DVTPENFLK_.1	ncbi_126980716	1	1.6558	Filtered	Filtered	Filtered	Filtered	Filtered	Filtered	Filtered	Filtered
_ANLPETESDK_.2	ncbi_126980719	162.015	385.284	543.165	371.873	729.847	833.103	649.367	1620.22	648.06	988.287
_VDVKPPDGMEWK_.2	ncbi_126980719	38.1067	Filtered	Filtered	146.887	Filtered	Filtered	57.6105	Filtered	Filtered	Filtered
_IYGQGSEETR_.2	ncbi_126980719	129.469	Filtered	30.145	Filtered	Filtered	Filtered	122.78	Filtered	179.405	123.275
_WATLEGDGEPPFVK_.2	ncbi_126980719	7.6427	Filtered	Filtered	Filtered	Filtered	Filtered	8.82418	Filtered	27.4157	Filtered
_DTSSETNM[Oxidation (M)]EEK_.2	ncbi_126980719	Filtered	Filtered	Filtered	Filtered	Filtered	Filtered	Filtered	Filtered	Filtered	Filtered
_WDIPDDTPEGTYR_.2	ncbi_126980842	3.23525	Filtered	16.4063	Filtered	Filtered	16.6811	21.7084	Filtered	Filtered	20.1858
_DSLGEEAVEK_.2	ncbi_126980843	Filtered	Filtered	Filtered	Filtered	Filtered	308.323	128.401	629.633	249.564	Filtered
_IHDFDENTK_.2	ncbi_126980851	902.445	2185.45	1816.77	2645.46	4780.63	1840.41	1386.06	1336.05	2727.37	1117.57
_GAPATAM[Oxidation (M)]EEEVDEDEVEEVEDEEGGGERK_.4	ncbi_126980851	1	1	1	1	1	Filtered	1	Filtered	Filtered	Filtered
_GAPATAMEEEVDEDEVEEVEDEEGGGER_.3	ncbi_126980851	9.76056	12.1496	6.83254	27.2166	Filtered	Filtered	8.26341	Filtered	Filtered	Filtered
_GAPATAM[Oxidation (M)]EEEVDEDEVEEVEDEEGGGER_.3	ncbi_126980851	1.69883	9.75251	Filtered	5.52111	Filtered	Filtered	7.78223	Filtered	Filtered	Filtered
_EDKIHDFDENTK_.2	ncbi_126980851	7.46072	33.7523	Filtered	10.9395	Filtered	Filtered	17.1777	Filtered	Filtered	Filtered
_HLTDIQLK_.2	ncbi_126980851	150.589	Filtered	Filtered	Filtered	Filtered	Filtered	68.5899	Filtered	53.7285	Filtered
_GC[Carbamidomethyl (C)]TIDWK_.2	ncbi_126980851	26.0829	Filtered	Filtered	24.1813	Filtered	Filtered	45.897	Filtered	Filtered	Filtered
_C[Carbamidomethyl (C)]VPDKDDPFGFEGPEIFK_.2	ncbi_126980851	4.24674	Filtered	Filtered	Filtered	Filtered	Filtered	2.75611	Filtered	Filtered	Filtered
_C[Carbamidomethyl (C)]VPDKDDPFGFEGPEIFK_.3	ncbi_126980851	2.21175	Filtered	Filtered	Filtered	Filtered	Filtered	2.55662	Filtered	Filtered	Filtered
_EDLEADYK_.2	ncbi_126980868;ncbi_126993077	72.0177	286.127	273.325	205.441	441.641	383.1	196.436	263.462	464.077	388.568
_EVLAPSDK_.2	ncbi_126980868;ncbi_126993077	133.181	Filtered	148.576	119.759	Filtered	769.913	382.233	1095.23	1409.64	504.69
_SLVPDEEPDVELGEWSVK_.2	ncbi_126980868;ncbi_126993077	5.92922	21.1231	7.13388	Filtered	Filtered	Filtered	43.6249	Filtered	24.0382	25.608
_SLVPDEEPDVELGEWSVKPATDER_.3	ncbi_126980868;ncbi_126993077	16.2483	Filtered	Filtered	Filtered	Filtered	Filtered	2.48821	Filtered	13.2239	Filtered
_VPELTEGMSPAQTR_.2	ncbi_126980868;ncbi_126993077	19.3216	Filtered	Filtered	Filtered	Filtered	Filtered	Filtered	Filtered	Filtered	Filtered
_VPELTEGM[Oxidation (M)]SPAQTR_.2	ncbi_126980868;ncbi_126993077	8.10072	Filtered	Filtered	Filtered	Filtered	Filtered	Filtered	Filtered	Filtered	Filtered
_LLPTDPFNR_.2	ncbi_126980868;ncbi_126993077	36.7141	Filtered	Filtered	Filtered	Filtered	Filtered	Filtered	Filtered	Filtered	Filtered
_YTKEDLEADYK_.2	ncbi_126980868;ncbi_126993077	20.6703	Filtered	Filtered	Filtered	Filtered	Filtered	13.6762	Filtered	Filtered	Filtered
_SQSDDDILGFDMDGAR_.2	ncbi_126980869;ncbi_126993071	5.97501	21.0868	Filtered	75.9323	Filtered	Filtered	22.2445	Filtered	Filtered	Filtered
_SQSDDDILGFDM[Oxidation (M)]DGAR_.2	ncbi_126980869;ncbi_126993071	5.33848	56.8614	Filtered	38.2701	Filtered	Filtered	31.502	Filtered	10.4367	Filtered
_SGDGFSSVMQPGDLDDR_.2	ncbi_126980869;ncbi_126993071	9.23812	Filtered	Filtered	Filtered	Filtered	Filtered	Filtered	Filtered	Filtered	Filtered
_VGSVFEQVTPDLVK_.2	ncbi_126980874;ncbi_126993079	1.59432	Filtered	Filtered	Filtered	Filtered	Filtered	Filtered	Filtered	Filtered	Filtered
_AFTDSTHEK_.2	ncbi_126980876;ncbi_126993081	437.31	805.333	211.471	637.777	148.435	597.295	621.434	1419.22	414.712	844.9
_QIADVC[Carbamidomethyl (C)]EQK_.2	ncbi_126980876;ncbi_126993081	122.856	Filtered	83.2273	133.472	59.2611	Filtered	178.621	Filtered	65.0124	21.9928
_DSSVITPVR_.2	ncbi_126980876;ncbi_126993081	27.3738	Filtered	Filtered	Filtered	Filtered	Filtered	48.4731	Filtered	Filtered	5.54763
_NFGLYNER_.2	ncbi_126980876;ncbi_126993081	72.2629	Filtered	Filtered	Filtered	Filtered	Filtered	Filtered	Filtered	Filtered	Filtered
_GSYSNPPC[Carbamidomethyl (C)]HGAR_.2	ncbi_126980876;ncbi_126993081	132.481	Filtered	Filtered	Filtered	Filtered	Filtered	Filtered	Filtered	Filtered	Filtered
_TDEGKPWVLPVVR_.3	ncbi_126980876;ncbi_126993081	1.53898	Filtered	Filtered	Filtered	Filtered	Filtered	Filtered	Filtered	Filtered	Filtered
_INDHLGER_.2	ncbi_126980881	201.602	33.0087	Filtered	Filtered	Filtered	Filtered	21.9886	Filtered	23.7922	Filtered
_VTTVDMLKPPPDFR_.2	ncbi_126980881	15.1909	Filtered	Filtered	Filtered	Filtered	Filtered	7.01119	Filtered	Filtered	Filtered
_KINDHLGER_.2	ncbi_126980881	70.3211	Filtered	Filtered	Filtered	Filtered	Filtered	Filtered	Filtered	Filtered	Filtered
_SNFEATPPPILIDNGLAVLENDKIER_.3	ncbi_126980881	5.12863	Filtered	Filtered	Filtered	Filtered	Filtered	Filtered	Filtered	Filtered	Filtered
_YFADFEIPEELEHLWR_.2	ncbi_126980881	1	Filtered	Filtered	Filtered	Filtered	Filtered	Filtered	Filtered	Filtered	Filtered
_GGNDHEIYEDSR_.2	ncbi_126980899	10.3119	37.6176	Filtered	13.8476	Filtered	11.6134	6.75804	39.8385	4.11952	11.8703
_GGNDHEIYEDSR_.3	ncbi_126980899	16.4574	81.8719	23.3554	Filtered	Filtered	Filtered	15.4736	Filtered	Filtered	Filtered
_STLGLDHYEK_.2	ncbi_126980908	23.9248	8.66679	Filtered	Filtered	Filtered	Filtered	20.4228	Filtered	Filtered	Filtered
_GTIPDMTADSEK_.2	ncbi_126980962	15.1287	112.798	72.2794	185.878	Filtered	Filtered	59.6935	Filtered	Filtered	Filtered
_DDFIHEMC[Carbamidomethyl (C)]R_.2	ncbi_126980962	3.49459	Filtered	Filtered	Filtered	Filtered	Filtered	Filtered	Filtered	Filtered	Filtered
_LDDLLNWGR_.2	ncbi_126980963	9.15776	Filtered	Filtered	Filtered	Filtered	Filtered	Filtered	Filtered	Filtered	Filtered
_EC[Carbamidomethyl (C)]PPDIHR_.2	ncbi_126980969	102.25	Filtered	Filtered	22.5826	Filtered	29.0778	106.076	Filtered	Filtered	Filtered
_REDDDEYYK_.2	ncbi_126980969	13.8801	Filtered	Filtered	21.5131	43.2458	Filtered	18.4054	Filtered	Filtered	Filtered
_C[Carbamidomethyl (C)]PIGVPDPEK_.2	ncbi_126980969	16.1932	Filtered	Filtered	67.7423	68.9256	Filtered	37.0318	Filtered	Filtered	Filtered
_C[Carbamidomethyl (C)]AEAEDDNDFK_.2	ncbi_126980969	Filtered	Filtered	Filtered	17.2106	30.0058	4.63115	Filtered	Filtered	Filtered	Filtered
_C[Carbamidomethyl (C)]PIDHSEER_.2	ncbi_126980969	4.11872	Filtered	Filtered	9.05756	Filtered	Filtered	6.38404	Filtered	1.31324	Filtered
_SHDQLTDNR_.2	ncbi_126980969	26.8218	Filtered	Filtered	Filtered	67.6269	Filtered	Filtered	Filtered	Filtered	Filtered
_TSTDEDNLHILLR_.2	ncbi_126980969	2.37164	Filtered	Filtered	Filtered	Filtered	Filtered	Filtered	Filtered	Filtered	Filtered
_GNFDDQTTR_.2	ncbi_126980970	120.926	Filtered	251.693	59.7504	125.139	94.0345	139.448	Filtered	108.584	110.007
_GIDAVEFPR_.2	ncbi_126980970	88.7119	82.4593	Filtered	110.334	Filtered	31.8946	149.039	Filtered	105.264	48.4474
_ALQGEDIR_.2	ncbi_126980970	83.516	Filtered	Filtered	Filtered	Filtered	Filtered	66.6767	Filtered	135.613	Filtered
_QLIGNLEEIK_.2	ncbi_126980970	11.1779	Filtered	Filtered	Filtered	Filtered	Filtered	1	Filtered	Filtered	Filtered
_QYYGPDISR_.2	ncbi_126980970	73.5074	Filtered	Filtered	Filtered	Filtered	Filtered	Filtered	Filtered	Filtered	Filtered
_TLNPPIVPNVR_.2	ncbi_126980970	58.4057	Filtered	Filtered	Filtered	Filtered	Filtered	Filtered	Filtered	Filtered	Filtered
_MNEEFASIK_.2	ncbi_126980970	11.0395	Filtered	Filtered	Filtered	Filtered	Filtered	Filtered	Filtered	Filtered	Filtered
_YPLNC[Carbamidomethyl (C)]ADPTTER_.2	ncbi_126980976	69.4324	Filtered	Filtered	Filtered	Filtered	Filtered	53.0443	Filtered	Filtered	Filtered
_GQAGVHVAK_.2	ncbi_126980977	651.324	Filtered	Filtered	Filtered	Filtered	Filtered	Filtered	Filtered	Filtered	Filtered
_KGQAGVHVAK_.2	ncbi_126980977	15.6522	Filtered	Filtered	Filtered	Filtered	Filtered	Filtered	Filtered	Filtered	Filtered
_AEVEVTIPR_.2	ncbi_126980981	288.638	Filtered	1013.53	3773.2	Filtered	943.174	16.851	Filtered	1219.15	Filtered
_KAEVEVTIPR_.2	ncbi_126980981	Filtered	1.5959	82.2144	365.023	Filtered	Filtered	Filtered	Filtered	90.7181	Filtered
_SADLSGISGK_.2	ncbi_126980981	39.5366	Filtered	Filtered	Filtered	Filtered	Filtered	Filtered	Filtered	53.1919	Filtered
_SADLSGISGKK_.2	ncbi_126980981	6.51404	Filtered	Filtered	Filtered	Filtered	Filtered	Filtered	Filtered	Filtered	Filtered
_LAVLSEFDNILR_.2	ncbi_126980981	1.06027	Filtered	Filtered	Filtered	Filtered	Filtered	Filtered	Filtered	Filtered	Filtered
_DLFDEESADLSGISGK_.2	ncbi_126980982	96.2123	1044.01	93.3147	507.727	36.3565	184.979	367.221	595.903	404.44	559.204
_AFQDVVSDLK_.2	ncbi_126980982	209.638	57.8207	12.7676	17.696	Filtered	36.4436	29.6696	Filtered	273.076	73.0642
_LEETLDLSDK_.2	ncbi_126980982	235.529	581.342	134.334	436.035	Filtered	Filtered	279.061	372.359	473.344	546.647
_QEINTAVEK_.2	ncbi_126980982	402.646	147.513	Filtered	70.7912	Filtered	Filtered	144.5	Filtered	253.803	72.9819
_DEDFWTSSTDSVK_.2	ncbi_126980982	128.437	20.2457	5.98984	75.6256	Filtered	Filtered	123.31	Filtered	84.4008	Filtered
_DGLAGVEAK_.2	ncbi_126980982	170.424	Filtered	Filtered	Filtered	Filtered	90.4579	135.135	Filtered	98.0081	178.652
_FKLEETLDLSDK_.2	ncbi_126980982	65.7515	28.0058	7.06902	Filtered	Filtered	Filtered	6.47925	Filtered	24.0823	Filtered
_EATRDEDFWTSSTDSVK_.3	ncbi_126980982	46.4901	Filtered	Filtered	Filtered	Filtered	Filtered	19.7628	Filtered	11.9801	Filtered
_AEVAEYELR_.2	ncbi_126980982	725.746	Filtered	Filtered	Filtered	Filtered	Filtered	36.8512	Filtered	184.379	Filtered
_AKVEVTIPR_.2	ncbi_126980982	42.1477	Filtered	Filtered	Filtered	Filtered	Filtered	Filtered	Filtered	8.16016	Filtered
_LATTDLSELDK_.2	ncbi_126980982	69.9143	40.1606	Filtered	Filtered	Filtered	Filtered	Filtered	Filtered	Filtered	Filtered
_LATTDLSELDKK_.2	ncbi_126980982	15.3015	Filtered	Filtered	Filtered	3.11098	Filtered	Filtered	Filtered	Filtered	Filtered
_AFLEVNEEGSEAAAATEIR_.2	ncbi_126980982	1.26298	Filtered	Filtered	Filtered	Filtered	Filtered	Filtered	Filtered	Filtered	Filtered
_DLAASQNNFTR_.2	ncbi_126980982	75.3748	Filtered	Filtered	Filtered	Filtered	Filtered	Filtered	Filtered	Filtered	Filtered
_TVDFGKSEEVR_.2	ncbi_126980982	21.733	Filtered	Filtered	Filtered	Filtered	Filtered	Filtered	Filtered	Filtered	Filtered
_DLFVSNVVHK_.2	ncbi_126980982	12.2721	Filtered	Filtered	Filtered	Filtered	Filtered	Filtered	Filtered	Filtered	Filtered
_TLANLESLK_.2	ncbi_126980984	55.3177	Filtered	Filtered	Filtered	Filtered	Filtered	19.157	Filtered	Filtered	Filtered
_ESAIPEQPEFLEK_.2	ncbi_126981009	137.09	859.732	1290.71	1889.49	734.176	1364.06	536.671	2746.39	1706.84	1376.98
_SLGDDSLPIDVTK_.2	ncbi_126981009	88.8637	258.714	2327.87	837.886	1413.48	1693.26	529.868	330.075	830.843	1042.02
_QLEDLNTNR_.2	ncbi_126981009	168.744	173.301	347.475	223.103	369.667	383.262	218.603	382.259	305.636	326.776
_LDEQLEEK_.2	ncbi_126981009	97.4267	305.595	192.006	400.795	219.007	310.405	161.8	310.362	595.928	297.308
_EAESAEEEEENQR_.2	ncbi_126981009	35.3215	32.6181	77.4373	45.0721	78.9207	49.841	45.005	1.76725	64.0741	58.1506
_DQHADPIGR_.2	ncbi_126981009	57.0073	Filtered	145.92	99.4987	Filtered	293.095	236.96	117.485	153.826	403.073
_GTADVSFPGADEPLK_.2	ncbi_126981009	40.7982	61.5976	Filtered	184.331	Filtered	80.1815	172.358	201.792	602.789	355.779
_ETEKPEAVR_.2	ncbi_126981009	245.218	Filtered	104.523	19.0952	35.1221	45.3005	182.288	Filtered	291.106	303.727
_DVSLDVSYDEQDMMK_.2	ncbi_126981009	3.11799	9.28301	19.6287	18.7027	Filtered	Filtered	6.04911	Filtered	Filtered	Filtered
_VKEEGAFFEEY_.2	ncbi_126981009	34.6335	61.2138	Filtered	23.4487	Filtered	Filtered	33.5546	Filtered	117.854	78.5235
_HQLEEAR_.2	ncbi_126981009	120.406	Filtered	13.42	1.82475	Filtered	Filtered	Filtered	Filtered	20.1236	32.7415
_EPVQESVAK_.2	ncbi_126981009	86.215	Filtered	Filtered	Filtered	Filtered	Filtered	28.2612	Filtered	152.374	10.3077
_LGEELGKLDEQLEEK_.2	ncbi_126981009	1	1.19356	Filtered	1.11531	Filtered	Filtered	Filtered	Filtered	Filtered	Filtered
_EELSVTDQVIK_.2	ncbi_126981009	42.3484	Filtered	Filtered	Filtered	Filtered	Filtered	21.4007	Filtered	30.305	Filtered
_KEDDKPEVSQK_.2	ncbi_126981009	1.78941	Filtered	Filtered	1.79237	10.7953	Filtered	Filtered	Filtered	Filtered	Filtered
_KEDDKPEVSQK_.3	ncbi_126981009	Filtered	Filtered	Filtered	Filtered	Filtered	Filtered	Filtered	Filtered	Filtered	Filtered
_VKDQHADPIGR_.2	ncbi_126981009	32.3689	Filtered	Filtered	Filtered	Filtered	Filtered	10.8113	Filtered	Filtered	Filtered
_TEVISGPGDVSTVTTESK_.2	ncbi_126981009	18.707	Filtered	Filtered	Filtered	Filtered	Filtered	Filtered	Filtered	23.2619	Filtered
_LSEEEARK_.2	ncbi_126981009	Filtered	Filtered	Filtered	Filtered	Filtered	Filtered	1.552	Filtered	Filtered	Filtered
_IHREDIVK_.2	ncbi_126981009	30.499	Filtered	Filtered	Filtered	Filtered	Filtered	Filtered	Filtered	Filtered	Filtered
_YTSDDTMLGDQSYR_.2	ncbi_126981009	6.37965	Filtered	Filtered	Filtered	Filtered	Filtered	Filtered	Filtered	Filtered	Filtered
_SLGDDSLPIDVTKDEK_.2	ncbi_126981009	4.81209	Filtered	Filtered	Filtered	Filtered	Filtered	Filtered	Filtered	Filtered	Filtered
_VGLQAQPIPTDLVAK_.2	ncbi_126981009	1	Filtered	Filtered	Filtered	Filtered	Filtered	Filtered	Filtered	Filtered	Filtered
_EHTLEATEEAVQEVLNESFDGEELK_.3	ncbi_126981009	1	Filtered	Filtered	Filtered	Filtered	Filtered	Filtered	Filtered	Filtered	Filtered
_NGELNEDAVER_.2	ncbi_126981017	Filtered	85.5418	242.042	69.4099	138.84	75.0279	26.2402	Filtered	Filtered	Filtered
_ELIEDADSINLAR_.2	ncbi_126981018	9.19751	Filtered	34.8238	Filtered	Filtered	Filtered	15.0243	Filtered	Filtered	Filtered
_FTLSEENC[Carbamidomethyl (C)]K_.2	ncbi_126981018	20.4325	68.0101	60.1124	Filtered	Filtered	Filtered	Filtered	Filtered	Filtered	Filtered
_ATLESDGDIK_.2	ncbi_126981029	220.225	480.932	911.739	843.223	1073.5	775.542	506.515	1229.91	129.743	640.909
_TGEIDYDK_.2	ncbi_126981029	Filtered	Filtered	Filtered	80.6182	166.704	106.108	Filtered	95.0133	Filtered	Filtered
_YSEGYPGQR_.2	ncbi_126981029	126.006	Filtered	Filtered	Filtered	Filtered	Filtered	72.3681	Filtered	Filtered	Filtered
_SALVPGGLR_.2	ncbi_126981029	18.6715	Filtered	Filtered	Filtered	Filtered	Filtered	Filtered	Filtered	Filtered	Filtered
_TLQTSEEVSHEK_.2	ncbi_126981033	187.497	90.7882	1.91326	60.4249	Filtered	6.07253	62.6718	30.121	64.5513	43.0254
_EDAIAFC[Carbamidomethyl (C)]EK_.2	ncbi_126981033	21.993	Filtered	Filtered	Filtered	Filtered	Filtered	Filtered	Filtered	Filtered	Filtered
_LVEDPSVASGVQEEGDIHYK_.3	ncbi_126981034	2.07016	Filtered	Filtered	Filtered	Filtered	Filtered	Filtered	Filtered	Filtered	Filtered
_ELGLEENNK_.2	ncbi_126981040	209.347	517.691	714.323	734.337	1171.54	821.514	458.637	1291.98	368.744	446.112
_C[Carbamidomethyl (C)]SSVDEGISWNNEVK_.2	ncbi_126981040	13.8757	Filtered	Filtered	18.8949	Filtered	Filtered	9.2375	Filtered	Filtered	31.9296
_MVGGSVLPSER_.2	ncbi_126981040	23.8831	Filtered	Filtered	Filtered	Filtered	Filtered	Filtered	Filtered	Filtered	Filtered
_GGLLDEVWDEESK_.2	ncbi_126981047	Filtered	13.8956	16.7287	40.855	Filtered	Filtered	Filtered	Filtered	Filtered	Filtered
_NAKVPEEDIK_.2	ncbi_126981060	Filtered	97.7727	92.8097	79.1797	109.428	14.4726	16.53	Filtered	Filtered	Filtered
_APFLEVGGDEM[Oxidation (M)]FR_.2	ncbi_126981060	2.72283	Filtered	Filtered	Filtered	Filtered	38.8484	24.4473	Filtered	Filtered	Filtered
_APFLEVGGDEMFR_.2	ncbi_126981060	3.37551	Filtered	Filtered	Filtered	Filtered	Filtered	15.8836	Filtered	Filtered	Filtered
_VPEEDIK_.1	ncbi_126981060	Filtered	Filtered	3.254	1	Filtered	Filtered	Filtered	Filtered	Filtered	Filtered
_NQEEIFLPEK_.2	ncbi_126981063	5.7918	103.344	24.1159	39.3889	43.6528	50.0946	Filtered	Filtered	Filtered	Filtered
_DDSLFPNDPR_.2	ncbi_126981066	150.156	7290.44	4214.67	6767.05	14080.6	10514.5	777.969	12178.7	3282.81	5018.96
_TDVPGYDM[Oxidation (M)]NEQGAEEWAK_.2	ncbi_126981066	4.5787	40.7109	Filtered	12.9972	Filtered	71.0583	7.05856	Filtered	12.0507	31.7878
_YGKDDSLFPNDPR_.2	ncbi_126981066	22.5685	Filtered	43.6892	57.406	Filtered	74.498	Filtered	Filtered	105.108	Filtered
_YGKDDSLFPNDPR_.3	ncbi_126981066	11.6901	Filtered	Filtered	18.4093	Filtered	Filtered	Filtered	Filtered	Filtered	Filtered
_AVGVELNLK_.2	ncbi_126981066	31.0559	15.6371	Filtered	Filtered	Filtered	Filtered	Filtered	Filtered	Filtered	Filtered
_GEELDPTK_.2	ncbi_126981066	Filtered	Filtered	Filtered	Filtered	Filtered	Filtered	Filtered	Filtered	Filtered	Filtered
_KANIDLSK_.2	ncbi_126981066	Filtered	Filtered	Filtered	Filtered	Filtered	Filtered	Filtered	Filtered	Filtered	Filtered
_C[Carbamidomethyl (C)]KTDVPGYDMNEQGAEEWAK_.3	ncbi_126981066	Filtered	Filtered	Filtered	Filtered	Filtered	Filtered	Filtered	Filtered	Filtered	Filtered
_IEEELGAGAK_.2	ncbi_126981071	5035.3	10308.5	12007.4	9377.18	16298.2	22235.3	6916.92	25821.7	4325.81	14523.2
_NVNDTIAPEIIK_.2	ncbi_126981071	1096.37	2110.74	1211.79	1361.63	1477.47	566.597	938.157	1069.14	462.431	1283.15
_EC[Carbamidomethyl (C)]DDFM[Oxidation (M)]C[Carbamidomethyl (C)]K_.2	ncbi_126981071	230.832	98.6213	407.88	263.335	271.361	318.963	543.327	86.273	787.687	799.935
_EC[Carbamidomethyl (C)]DDFMC[Carbamidomethyl (C)]K_.2	ncbi_126981071	111.403	52.3372	297.988	451.67	207.892	95.3528	210.553	Filtered	102.058	91.5715
_DALDLIQEAIK_.2	ncbi_126981071	486.375	249.43	106.363	90.828	59.0309	56.1676	120.236	Filtered	250.151	93.8705
_GNNVYDLDFK_.2	ncbi_126981071	1430.77	116.666	Filtered	38.036	Filtered	Filtered	595.959	Filtered	1195.56	118.164
_DALDLIQEAIKK_.2	ncbi_126981071	16.6435	2.39619	Filtered	3.59493	Filtered	Filtered	2.21268	Filtered	Filtered	Filtered
_DLYMEFC[Carbamidomethyl (C)]K_.2	ncbi_126981071	21.2881	Filtered	Filtered	Filtered	Filtered	Filtered	Filtered	Filtered	Filtered	Filtered
_DLYM[Oxidation (M)]EFC[Carbamidomethyl (C)]K_.2	ncbi_126981071	13.4392	Filtered	Filtered	Filtered	Filtered	Filtered	Filtered	Filtered	Filtered	Filtered
_MTSSTNIQIVGDDLTVTNPK_.2	ncbi_126981071	1	Filtered	Filtered	Filtered	Filtered	Filtered	Filtered	Filtered	Filtered	Filtered
_RITTAVEK_.2	ncbi_126981071	38.307	Filtered	Filtered	Filtered	Filtered	Filtered	Filtered	Filtered	Filtered	Filtered
_ITTAVEKK_.2	ncbi_126981071	14.0722	Filtered	Filtered	Filtered	Filtered	Filtered	Filtered	Filtered	Filtered	Filtered
_GNPTVEVDLYTQK_.2	ncbi_126981071	9.98512	Filtered	Filtered	Filtered	Filtered	Filtered	Filtered	Filtered	Filtered	Filtered
_VPQSILEEASR_.2	ncbi_126981078	8.87689	Filtered	Filtered	Filtered	Filtered	Filtered	Filtered	Filtered	Filtered	Filtered
_DSAVTVPDVPSFK_.2	ncbi_126981081	4080.55	43625.1	243978	118391	149249	246343	53100.9	45318.3	99513	259973
_VYHIEEH_.2	ncbi_126981081	7154.57	1919.3	108.227	499.557	42.1592	218.615	382.992	446.648	950.63	252.812
_SGKDSAVTVPDVPSFK_.3	ncbi_126981081	305.133	28.3625	165.844	75.8912	38.723	42.2337	53.7948	Filtered	50.7448	23.7206
_SGKDSAVTVPDVPSFK_.2	ncbi_126981081	131.235	Filtered	30.9365	18.145	Filtered	11.6989	7.75521	Filtered	Filtered	Filtered
_LLQELNDHR_.2	ncbi_126981081	8108.34	179.759	42.4114	18.7148	27.8808	Filtered	109.038	Filtered	95.4905	Filtered
_WNAIELDK_.2	ncbi_126981081	5711.04	543.054	99.0589	136.302	Filtered	Filtered	279.147	356.787	285.059	165.731
_WNAIELDK_.1	ncbi_126981081	2.70085	Filtered	Filtered	Filtered	Filtered	Filtered	Filtered	Filtered	Filtered	Filtered
_LSPGANTITR_.2	ncbi_126981081	8793.36	29.8226	Filtered	Filtered	Filtered	Filtered	77.0028	Filtered	155.483	Filtered
_YHSGLGLPNR_.2	ncbi_126981081	2803.48	34.2505	Filtered	25.9533	Filtered	Filtered	Filtered	Filtered	Filtered	Filtered
_HWFSLFNK_.2	ncbi_126981081	7.8962	6.87195	Filtered	Filtered	Filtered	Filtered	Filtered	Filtered	Filtered	Filtered
_PDHVHFEDVDGVAR_.3	ncbi_126981081	141.485	Filtered	Filtered	Filtered	Filtered	Filtered	Filtered	Filtered	Filtered	Filtered
_PDHVHFEDVDGVAR_.2	ncbi_126981081	23.2406	Filtered	Filtered	Filtered	Filtered	Filtered	Filtered	Filtered	Filtered	Filtered
_IITGVTNFK_.2	ncbi_126981081	101.946	Filtered	Filtered	Filtered	Filtered	Filtered	Filtered	Filtered	Filtered	Filtered
_RLLQELNDHR_.3	ncbi_126981081	91.6914	Filtered	Filtered	Filtered	Filtered	Filtered	Filtered	Filtered	Filtered	Filtered
_FDLPPGVLEHFETATR_.2	ncbi_126981081	4.09963	Filtered	Filtered	Filtered	Filtered	Filtered	6.31656	Filtered	Filtered	Filtered
_FDLPPGVLEHFETATR_.3	ncbi_126981081	1.15562	Filtered	Filtered	Filtered	Filtered	Filtered	Filtered	Filtered	Filtered	Filtered
_YGGYFPSRPDHVHFEDVDGVAR_.4	ncbi_126981081	6.36949	Filtered	Filtered	Filtered	Filtered	Filtered	Filtered	Filtered	Filtered	Filtered
_YGGYFPSRPDHVHFEDVDGVAR_.3	ncbi_126981081	1.70639	Filtered	Filtered	Filtered	Filtered	Filtered	Filtered	Filtered	Filtered	Filtered
_WNAIELDKFWVK_.2	ncbi_126981081	5.30483	1	Filtered	Filtered	Filtered	Filtered	Filtered	Filtered	Filtered	Filtered
_DLIEQTEAALSSGSALHLEK_.2	ncbi_126981081	3.00448	Filtered	Filtered	Filtered	Filtered	Filtered	Filtered	Filtered	Filtered	Filtered
_DAIAHGYITAK_.2	ncbi_126981081	66.1315	Filtered	Filtered	Filtered	Filtered	Filtered	Filtered	Filtered	Filtered	Filtered
_WEDLVDTDDLR_.2	ncbi_126981082	13.5835	41.4166	117.095	90.6274	74.2576	17.5707	32.4476	Filtered	Filtered	Filtered
_EVVDLVLDR_.2	ncbi_126981090	966.248	741.993	155.577	1062.01	127.153	897.787	2416.63	894.481	4989.31	1625.98
_VGINFQPPTVVPGGDSAK_.2	ncbi_126981090	144.933	Filtered	Filtered	Filtered	Filtered	Filtered	16.549	Filtered	13.6286	Filtered
_AYHEQMSVPEITK_.2	ncbi_126981090	52.3025	Filtered	Filtered	Filtered	Filtered	Filtered	Filtered	Filtered	Filtered	Filtered
_AYHEQMSVPEITK_.3	ncbi_126981090	24.2593	Filtered	Filtered	Filtered	Filtered	Filtered	Filtered	Filtered	Filtered	Filtered
_AYHEQM[Oxidation (M)]SVPEITK_.2	ncbi_126981090	20.3539	Filtered	Filtered	Filtered	Filtered	Filtered	Filtered	Filtered	Filtered	Filtered
_TVFVDLEPSVVDEVR_.2	ncbi_126981090	9.86131	Filtered	Filtered	Filtered	Filtered	Filtered	Filtered	Filtered	Filtered	Filtered
_EIVDVVLDR_.2	ncbi_126981091;ncbi_127001295	575.333	915.689	622.969	1592.94	238.185	1068.83	2171.53	1850.97	2858.63	1925.08
_VGINYQPPTVVPGGDLAK_.2	ncbi_126981091;ncbi_127001295	150.506	19.7466	85.6898	6.68601	45.7831	113.857	34.1799	67.044	66.9144	89.8254
_QLFHPEQLITGK_.2	ncbi_126981091;ncbi_127001295	4.28632	7.89457	8.74558	5.03194	1.80326	58.6042	11.9305	Filtered	25.4621	22.3013
_EDLAALEK_.2	ncbi_126981091;ncbi_127001295	510.521	908.923	677.233	3184.74	480.274	464.377	1529.58	764.718	4819.93	1090.75
_EDLAALEK_.1	ncbi_126981091;ncbi_127001295	1.06125	27.0872	2.25878	14.7995	Filtered	Filtered	Filtered	Filtered	Filtered	Filtered
_EDAANNYAR_.2	ncbi_126981091;ncbi_127001295	919.775	Filtered	67.6946	Filtered	Filtered	Filtered	335.958	Filtered	273.336	249.984
_AVFVDLEPSVVDEVR_.2	ncbi_126981091;ncbi_127001295	4.91584	Filtered	Filtered	Filtered	Filtered	Filtered	Filtered	Filtered	Filtered	Filtered
_FDLM[Oxidation (M)]YAK_.2	ncbi_126981091;ncbi_127001295	14.7784	Filtered	Filtered	Filtered	Filtered	Filtered	Filtered	Filtered	Filtered	Filtered
_FEDVDGVAR_.2	ncbi_126981097	9746.11	753.572	14815.8	4681.39	1592.86	9190.81	7656.96	1256.33	11930.8	23315.1
_FYHVEEH_.2	ncbi_126981097	918.163	658.115	43.0437	271.052	Filtered	72.3354	106.833	Filtered	295.609	111.401
_DM[Oxidation (M)]LILESR_.2	ncbi_126981097	1789.57	66.3415	101.582	69.6735	Filtered	Filtered	258.663	Filtered	119.025	Filtered
_DMLILESR_.2	ncbi_126981097	999.146	48.9369	Filtered	24.7588	Filtered	Filtered	56.1495	Filtered	Filtered	Filtered
_YM[Oxidation (M)]DNIFR_.2	ncbi_126981097	2445.58	Filtered	160.297	33.3686	Filtered	Filtered	53.8289	Filtered	88.8228	118.873
_YMDNIFR_.2	ncbi_126981097	740.463	32.1161	22.7719	14.4376	Filtered	Filtered	Filtered	Filtered	Filtered	Filtered
_VYEEIRDPHLK_.2	ncbi_126981097	2979.82	43.9416	25.385	3.26746	Filtered	Filtered	13.8978	Filtered	12.0628	Filtered
_VYEEIRDPHLK_.3	ncbi_126981097	134.494	Filtered	Filtered	Filtered	Filtered	Filtered	Filtered	Filtered	Filtered	Filtered
_YGGYFPSRPDNVK_.2	ncbi_126981097	568.906	3.75034	7.26563	Filtered	Filtered	Filtered	21.7722	Filtered	Filtered	Filtered
_YGGYFPSRPDNVK_.3	ncbi_126981097	175.133	Filtered	Filtered	Filtered	Filtered	Filtered	Filtered	Filtered	Filtered	Filtered
_WNAIELNK_.2	ncbi_126981097	240.298	Filtered	Filtered	9.05582	Filtered	Filtered	13.1446	Filtered	Filtered	Filtered
_PHGYPLDR_.2	ncbi_126981097	158.146	24.1942	Filtered	Filtered	Filtered	Filtered	20.0557	Filtered	Filtered	Filtered
_YDNNGVEYSFNDGR_.2	ncbi_126981097	140.706	52.2543	Filtered	Filtered	Filtered	Filtered	Filtered	Filtered	Filtered	Filtered
_LMQELNDHR_.2	ncbi_126981097	127.574	Filtered	Filtered	Filtered	Filtered	Filtered	Filtered	Filtered	Filtered	Filtered
_LM[Oxidation (M)]QELNDHR_.2	ncbi_126981097	129.096	Filtered	Filtered	Filtered	Filtered	Filtered	Filtered	Filtered	Filtered	Filtered
_YGGYFPSR_.2	ncbi_126981097	97.6849	Filtered	Filtered	Filtered	Filtered	Filtered	Filtered	Filtered	Filtered	Filtered
_EELEFPGVTIDGISSNHR_.3	ncbi_126981097	15.814	Filtered	Filtered	Filtered	Filtered	Filtered	Filtered	Filtered	Filtered	26.6263
_EELEFPGVTIDGISSNHR_.2	ncbi_126981097	4.89748	Filtered	Filtered	Filtered	Filtered	Filtered	Filtered	Filtered	Filtered	Filtered
_EHKDSLTPYTK_.3	ncbi_126981097	29.455	2.60975	Filtered	Filtered	Filtered	Filtered	Filtered	Filtered	Filtered	Filtered
_EHKDSLTPYTK_.2	ncbi_126981097	10.3432	Filtered	Filtered	Filtered	Filtered	Filtered	Filtered	Filtered	Filtered	Filtered
_DYSVTLEVTNHNDHEVYGVVR_.3	ncbi_126981097	1	Filtered	Filtered	Filtered	Filtered	Filtered	Filtered	Filtered	Filtered	Filtered
_IITGVSNFK_.2	ncbi_126981097	42.0014	Filtered	Filtered	Filtered	Filtered	Filtered	Filtered	Filtered	Filtered	Filtered
_QHDVNSILWK_.2	ncbi_126981097	34.7391	Filtered	Filtered	Filtered	Filtered	Filtered	Filtered	Filtered	Filtered	Filtered
_KGENFFWVHHQLTVR_.3	ncbi_126981097	23.1737	Filtered	Filtered	Filtered	Filtered	Filtered	Filtered	Filtered	Filtered	Filtered
_KGENFFWVHHQLTVR_.2	ncbi_126981097	1	Filtered	Filtered	Filtered	Filtered	Filtered	Filtered	Filtered	Filtered	Filtered
_M[Oxidation (M)]TQTPATIK_.2	ncbi_126981097	17.8571	Filtered	Filtered	Filtered	Filtered	Filtered	Filtered	Filtered	Filtered	Filtered
_HWFSLFNTR_.2	ncbi_126981097	12.8964	Filtered	Filtered	Filtered	Filtered	Filtered	Filtered	Filtered	Filtered	Filtered
_VRDMLILESR_.2	ncbi_126981097	10.0893	Filtered	Filtered	Filtered	Filtered	Filtered	Filtered	Filtered	Filtered	Filtered
_YPDNRPHGYPLDR_.3	ncbi_126981097	8.35389	Filtered	Filtered	Filtered	Filtered	Filtered	Filtered	Filtered	Filtered	Filtered
_ELSTSFDPLSGHYDDDGVAIKR_.3	ncbi_126981097	6.00297	Filtered	Filtered	Filtered	Filtered	Filtered	Filtered	Filtered	Filtered	Filtered
_QIEVEEQEVK_.2	ncbi_126981102	39.6764	109.504	265.534	126.85	521.018	103.064	37.7108	190.584	61.8178	50.7509
_NEEISIEVVER_.2	ncbi_126981102	13.8004	84.7812	236.138	76.2637	66.8838	23.9162	16.1994	Filtered	Filtered	Filtered
_KQIEVEEQEVK_.2	ncbi_126981102	9.1987	11.0731	17.1632	16.6111	21.4454	Filtered	Filtered	Filtered	Filtered	19.6894
_LSLEVITLNPR_.2	ncbi_126981102	1	Filtered	Filtered	Filtered	Filtered	Filtered	Filtered	Filtered	Filtered	Filtered
_FEDVDDVADVR_.2	ncbi_126981111	8451.14	13596.3	22113.8	22949.7	6977.17	46813.6	13527.2	20437.7	20067.8	29671.3
_TEEALDQGR_.2	ncbi_126981111	4286.4	13501.8	24187.6	14139.6	16008.8	22908.3	6153.57	27331.8	14828.7	12587.9
_DRTEEALDQGR_.3	ncbi_126981111	11095.2	7675.77	7136.95	3846.99	4604.97	4536.06	3217.76	3341.97	1942.9	2728.54
_DRTEEALDQGR_.2	ncbi_126981111	2004.14	2419.12	2006.92	1223.83	1500.78	1461.62	962.246	1845.22	1500.89	1581.7
_FESSLGLPNR_.2	ncbi_126981111	4268.99	206.759	93.844	40.2738	Filtered	Filtered	148.418	Filtered	171.617	121.44
_EFSFVADVTNEHNHDVLATVR_.3	ncbi_126981111	138.671	119.069	23.0791	12.7438	21.3299	Filtered	Filtered	Filtered	Filtered	Filtered
_DVNEILWK_.2	ncbi_126981111	229.027	33.578	Filtered	Filtered	Filtered	Filtered	42.8523	Filtered	35.7951	43.8675
_DVNEILWK_.1	ncbi_126981111	1.34543	Filtered	Filtered	Filtered	Filtered	Filtered	Filtered	Filtered	Filtered	Filtered
_DSIAHGYIR_.2	ncbi_126981111	198.641	Filtered	Filtered	Filtered	Filtered	Filtered	Filtered	Filtered	Filtered	Filtered
_DMLLYESR_.2	ncbi_126981111	58.4396	Filtered	6.88039	Filtered	Filtered	Filtered	Filtered	Filtered	Filtered	Filtered
_DM[Oxidation (M)]LLYESR_.2	ncbi_126981111	103.927	Filtered	Filtered	Filtered	Filtered	Filtered	Filtered	Filtered	Filtered	Filtered
_VFENLHNFK_.2	ncbi_126981111	174.348	Filtered	Filtered	Filtered	Filtered	Filtered	Filtered	Filtered	Filtered	Filtered
_SSEDSSVTVPDVPSFQFLK_.2	ncbi_126981111	12.1885	Filtered	Filtered	Filtered	Filtered	Filtered	Filtered	Filtered	Filtered	Filtered
_LSNHLDPVDELHWDDVIHEGFDPQAM[Oxidation (M)]YK_.4	ncbi_126981111	1	Filtered	Filtered	Filtered	Filtered	Filtered	Filtered	Filtered	Filtered	Filtered
_LSNHLDPVDELHWDDVIHEGFDPQAMYK_.4	ncbi_126981111	1.07744	Filtered	Filtered	Filtered	Filtered	Filtered	Filtered	Filtered	Filtered	Filtered
_IRDSIAHGYIR_.3	ncbi_126981111	55.6366	Filtered	Filtered	Filtered	Filtered	Filtered	Filtered	Filtered	Filtered	Filtered
_HVDDERVFENLHNFK_.3	ncbi_126981111	11.8552	Filtered	Filtered	Filtered	Filtered	Filtered	Filtered	Filtered	Filtered	Filtered
_HVDDERVFENLHNFK_.4	ncbi_126981111	3.88481	Filtered	Filtered	Filtered	Filtered	Filtered	Filtered	Filtered	Filtered	Filtered
_QRDVNEILWK_.2	ncbi_126981111	14.1222	Filtered	Filtered	Filtered	Filtered	Filtered	Filtered	Filtered	Filtered	Filtered
_YGGYFPSRPDNVKFEDVDDVADVR_.4	ncbi_126981111	4.1635	Filtered	Filtered	Filtered	Filtered	Filtered	Filtered	Filtered	Filtered	Filtered
_YGGYFPSRPDNVKFEDVDDVADVR_.3	ncbi_126981111	1.21735	Filtered	Filtered	Filtered	Filtered	Filtered	Filtered	Filtered	Filtered	Filtered
_ESALDELDLPVR_.2	ncbi_126981123	2.86208	Filtered	19.7802	Filtered	Filtered	Filtered	18.2618	Filtered	Filtered	Filtered
_VQGAEGGAEGGEGLSEETK_.2	ncbi_126981124	9.06327	27.4687	5.14843	26.4206	Filtered	15.3413	20.9818	Filtered	9.56414	1.78427
_EQFEVMEPEQDGDGR_.2	ncbi_126981124	22.2163	41.7567	59.4108	56.3597	72.1475	Filtered	12.5537	Filtered	Filtered	Filtered
_EQFEVM[Oxidation (M)]EPEQDGDGR_.2	ncbi_126981124	4.35492	24.4145	19.5562	Filtered	Filtered	Filtered	Filtered	Filtered	Filtered	Filtered
_VYHVEDEH_.2	ncbi_126981139	23194	43412.7	6562.33	14863.3	6086.97	13340.7	7662.97	16656	8148.23	9944.5
_VYHVEDEH_.1	ncbi_126981139	4.30722	6.34233	1	1.88017	Filtered	4.38201	1	Filtered	Filtered	Filtered
_DLMEQTETALR_.2	ncbi_126981139	1388.67	101.207	Filtered	31.9336	Filtered	Filtered	19.0194	Filtered	Filtered	Filtered
_DLM[Oxidation (M)]EQTETALR_.2	ncbi_126981139	465.39	33.5308	Filtered	Filtered	Filtered	Filtered	27.2685	Filtered	50.9847	Filtered
_SGSALHLEK_.2	ncbi_126981139	3515.94	Filtered	Filtered	Filtered	Filtered	Filtered	7.64746	Filtered	Filtered	Filtered
_FHSGLGLPNR_.2	ncbi_126981139	670.195	Filtered	Filtered	Filtered	Filtered	Filtered	Filtered	Filtered	Filtered	Filtered
_DFSVTLGVTNNNGK_.2	ncbi_126981139	12.8957	Filtered	Filtered	Filtered	Filtered	Filtered	Filtered	Filtered	Filtered	Filtered
_YGGYFPSRPDNVHFEDVDGVAR_.4	ncbi_126981139	9.60446	Filtered	Filtered	Filtered	Filtered	Filtered	Filtered	Filtered	Filtered	Filtered
_YGGYFPSRPDNVHFEDVDGVAR_.3	ncbi_126981139	1	Filtered	Filtered	Filtered	Filtered	Filtered	Filtered	Filtered	Filtered	Filtered
_DSAVTVPDVPSFKDLMEQTETALR_.3	ncbi_126981139	9.16938	Filtered	Filtered	Filtered	Filtered	Filtered	Filtered	Filtered	Filtered	Filtered
_EFNFDNAGHER_.2	ncbi_126981171	Filtered	119.008	8.15399	39.1619	48.2717	66.8195	10.5728	36.1626	Filtered	16.8657
_NIEEEEYGVR_.2	ncbi_126981198	182.663	164.843	961.706	697.279	561.636	614.61	538.351	243.81	901.242	754.394
_TASEKDEF_.2	ncbi_126981198	53.1814	180.881	176.474	237.312	328.274	239.237	126.207	413.967	264.418	145.181
_YATDC[Carbamidomethyl (C)]EVC[Carbamidomethyl (C)]K_.2	ncbi_126981198	78.1989	Filtered	73.8385	59.5062	86.5099	49.5825	101.777	Filtered	101.789	47.6346
_KNIEEEEYGVR_.2	ncbi_126981198	Filtered	Filtered	6.66545	Filtered	Filtered	1	1	Filtered	19.4235	Filtered
_LVETLEEVC[Carbamidomethyl (C)]R_.2	ncbi_126981198	13.5441	Filtered	Filtered	Filtered	Filtered	Filtered	Filtered	Filtered	Filtered	Filtered
_IEFPLPDEK_.2	ncbi_126981200	35.4317	922.215	3491.39	2885.13	5668.04	2974.45	537.141	2471.3	260.291	1199.24
_NQETLRPQEEK_.2	ncbi_126981200	15.0246	77.5403	39.6622	40.1001	39.1498	9.2529	34.7946	43.1348	45.3241	40.4224
_KIEFPLPDEK_.2	ncbi_126981200	4.85103	163.198	109.15	255.383	48.2122	255.774	23.7731	137.678	Filtered	51.1821
_VTSEDFKK_.2	ncbi_126981200	51.1536	Filtered	Filtered	Filtered	Filtered	Filtered	40.3166	Filtered	28.3523	Filtered
_MTLSDDVNLDELIMAK_.2	ncbi_126981200	1	Filtered	Filtered	Filtered	Filtered	Filtered	Filtered	Filtered	Filtered	Filtered
_VAEEHAPSIVFIDEIDAIGTK_.3	ncbi_126981200	Filtered	Filtered	Filtered	Filtered	Filtered	Filtered	1	Filtered	Filtered	Filtered
_EILVEESNVQR_.2	ncbi_126981207	95.2138	43.3693	44.5864	40.4744	Filtered	Filtered	113.731	Filtered	65.8109	149.347
_EALDVEEER_.2	ncbi_126981232	41.9828	509.547	211.926	152.678	296.037	194.95	58.1182	164.682	173.256	109.775
_GGEEDVDRPGK_.2	ncbi_126981232	12.114	3.03336	10.7132	Filtered	21.2953	14.351	Filtered	54.2224	Filtered	Filtered
_VGDFC[Carbamidomethyl (C)]EDEC[Carbamidomethyl (C)]PPGR_.2	ncbi_126981232	3.51569	Filtered	57.1378	Filtered	62.9224	Filtered	Filtered	Filtered	Filtered	Filtered
_VC[Carbamidomethyl (C)]QDVDEC[Carbamidomethyl (C)]R_.2	ncbi_126981232	Filtered	Filtered	59.1076	Filtered	Filtered	162.995	132.788	Filtered	Filtered	Filtered
_AC[Carbamidomethyl (C)]DPVTGEC[Carbamidomethyl (C)]LC[Carbamidomethyl (C)]PAGR_.2	ncbi_126981232	2.1693	Filtered	Filtered	3.49898	Filtered	Filtered	Filtered	Filtered	Filtered	Filtered
_TQEEEEEETFSPGK_.2	ncbi_126981232	Filtered	Filtered	Filtered	Filtered	Filtered	Filtered	Filtered	Filtered	Filtered	Filtered
_DENEVEDATSK_.2	ncbi_126981261	14.8512	42.7936	89.5298	46.6291	119.565	129.983	71.3711	194.471	102.726	118.189
_VPEGVDWMK_.2	ncbi_126981262	6.68528	Filtered	Filtered	14.6781	Filtered	Filtered	Filtered	Filtered	Filtered	Filtered
_YNTDLDGSLTAEQR_.2	ncbi_126981268	53.8054	24.9697	19.4527	25.2541	Filtered	Filtered	78.601	Filtered	139.748	74.7633
_TTETETKPVEQTEEK_.2	ncbi_126981268	10.4465	30.5579	Filtered	13.0606	Filtered	5.86862	6.18507	12.6251	Filtered	Filtered
_[Acetyl (Protein N-term)]TTETETKPVEQTEEK_.2	ncbi_126981268	5.06407	16.5993	Filtered	6.39384	Filtered	Filtered	1.85345	Filtered	43.5214	5.20526
_TTETETKPVEQTEEK_.3	ncbi_126981268	2.93991	11.5196	Filtered	4.9928	Filtered	Filtered	Filtered	Filtered	Filtered	Filtered
_YENVDHK_.2	ncbi_126981268	42.7227	59.0118	Filtered	Filtered	81.8523	Filtered	Filtered	Filtered	28.5779	Filtered
_QTLTEAEINQLK_.2	ncbi_126981270	34.3574	Filtered	Filtered	Filtered	Filtered	Filtered	79.3797	Filtered	86.0099	Filtered
_VIGSGTNLDSSR_.2	ncbi_126981270	90.0832	Filtered	Filtered	Filtered	Filtered	Filtered	40.0272	Filtered	Filtered	Filtered
_DDDYADVGDQPK_.2	ncbi_126981281	Filtered	62.4605	20.2591	35.767	199.439	46.2945	Filtered	Filtered	Filtered	Filtered
_ELDLDELLDVEGELK_.2	ncbi_126981297;ncbi_126989866	11.5413	84.4757	328.096	75.9645	48.0554	Filtered	Filtered	Filtered	17.9511	28.4861
_ELDLDELLDVEGELKK_.2	ncbi_126981297;ncbi_126989866	1	Filtered	Filtered	Filtered	Filtered	Filtered	Filtered	Filtered	Filtered	Filtered
_YLWDSLADC[Carbamidomethyl (C)]K_.2	ncbi_126981297;ncbi_126989866	3.71106	Filtered	Filtered	Filtered	Filtered	Filtered	Filtered	Filtered	Filtered	Filtered
_TVAGQLEGSHR_.2	ncbi_126981308	47.6079	Filtered	Filtered	Filtered	Filtered	Filtered	Filtered	Filtered	Filtered	Filtered
_VDIEEEVAK_.2	ncbi_126981309	148.436	570.697	470.437	455.965	738.237	706.828	242.196	434.081	305.023	463.608
_LDILDELPEIK_.2	ncbi_126981309	43.2264	187.562	648.122	529.4	889.747	158.369	159.289	80.7383	42.0892	104.414
_TYQELPVNAR_.2	ncbi_126981309	150.371	Filtered	Filtered	Filtered	Filtered	Filtered	33.6773	Filtered	Filtered	Filtered
_IEELVNVPVK_.2	ncbi_126981309	47.7712	Filtered	Filtered	Filtered	Filtered	Filtered	8.55443	Filtered	Filtered	Filtered
_GAEFGVTTGR_.2	ncbi_126981309	88.042	Filtered	Filtered	Filtered	Filtered	Filtered	Filtered	Filtered	Filtered	Filtered
_VGVGAFPTELNDDIGK_.2	ncbi_126981309	6.39124	Filtered	Filtered	Filtered	Filtered	Filtered	Filtered	Filtered	Filtered	Filtered
_GAEFGVTTGRPR_.2	ncbi_126981309	6.15673	Filtered	Filtered	Filtered	Filtered	Filtered	Filtered	Filtered	Filtered	Filtered
_ETQAHDVVNDYFK_.3	ncbi_126981310	34.6856	Filtered	Filtered	Filtered	Filtered	Filtered	1	Filtered	Filtered	Filtered
_ETQAHDVVNDYFK_.2	ncbi_126981310	49.066	Filtered	Filtered	Filtered	Filtered	Filtered	Filtered	Filtered	Filtered	Filtered
_LGEWAGLC[Carbamidomethyl (C)]K_.2	ncbi_126981310	73.2849	Filtered	Filtered	Filtered	Filtered	Filtered	Filtered	Filtered	Filtered	Filtered
_GAEDEDEEEGQMKE_.2	ncbi_126981315	7.33943	44.4297	59.5876	46.0223	69.8898	26.0169	11.692	101.478	44.9581	1.27938
_GAEDEDEEEGQM[Oxidation (M)]KE_.2	ncbi_126981315	Filtered	51.2674	44.056	17.1157	34.3917	16.3692	9.81373	31.2635	39.3679	Filtered
_TVQPLPDTLEQFK_.2	ncbi_126981320	16.7036	8.80064	Filtered	Filtered	Filtered	Filtered	16.4622	Filtered	Filtered	Filtered
_YC[Carbamidomethyl (C)]ELDTIEQR_.2	ncbi_126981320	38.6805	Filtered	Filtered	Filtered	Filtered	Filtered	14.35	Filtered	Filtered	Filtered
_SQSDEVAPGC[Carbamidomethyl (C)]EPSASR_.2	ncbi_126981320	9.68504	Filtered	Filtered	Filtered	Filtered	Filtered	Filtered	Filtered	Filtered	Filtered
_ETLIIPGGTLPGFHR_.2	ncbi_126981320	6.53938	Filtered	Filtered	Filtered	Filtered	Filtered	Filtered	Filtered	Filtered	Filtered
_AEFVNQALEPYPPTPVK_.2	ncbi_126981320	1	Filtered	Filtered	Filtered	Filtered	Filtered	Filtered	Filtered	Filtered	Filtered
_LVDFDKLDDHK_.2	ncbi_126981330	1.81801	1.75128	Filtered	1.98306	Filtered	Filtered	Filtered	Filtered	Filtered	Filtered
_ISVGTDTVAR_.2	ncbi_126981330	300.702	Filtered	Filtered	Filtered	Filtered	Filtered	40.1753	Filtered	Filtered	Filtered
_ELINHPSFSR_.2	ncbi_126981330	45.4744	Filtered	Filtered	Filtered	Filtered	Filtered	Filtered	Filtered	Filtered	Filtered
_GEPDQELK_.2	ncbi_126981331	114.704	321.207	1032.02	680.607	932.465	891.376	346.504	307.534	371.309	702.032
_SMQESQDNLR_.2	ncbi_126981331	33.0398	Filtered	Filtered	Filtered	Filtered	Filtered	Filtered	Filtered	Filtered	Filtered
_SM[Oxidation (M)]QESQDNLR_.2	ncbi_126981331	12.8653	Filtered	Filtered	Filtered	Filtered	Filtered	Filtered	Filtered	Filtered	Filtered
_VYNVGGVGC[Carbamidomethyl (C)]IVR_.2	ncbi_126981332	15.7856	Filtered	Filtered	Filtered	Filtered	Filtered	5.32927	Filtered	Filtered	Filtered
_SQMDQIIASLDK_.2	ncbi_126981332	1.61917	Filtered	Filtered	Filtered	Filtered	Filtered	Filtered	Filtered	Filtered	Filtered
_TVPTAPPPQEEK_.2	ncbi_126981333	230.085	641.175	645.08	279.705	116.994	698.585	638.004	863.275	470.277	637.645
_LIEEDEVGLDSR_.2	ncbi_126981333	Filtered	914.3	954.32	307.457	1810	638.227	288.417	285.899	179.426	255.213
_SDRIPEGK_.2	ncbi_126981333	37.8813	67.4759	Filtered	39.6142	Filtered	108.862	169.503	107.668	Filtered	97.2963
_VFNETPVNVK_.2	ncbi_126981333	55.2306	Filtered	Filtered	6.31814	Filtered	Filtered	50.4146	Filtered	Filtered	Filtered
_GGHEVLVR_.2	ncbi_126981333	44.0232	Filtered	Filtered	Filtered	Filtered	Filtered	Filtered	Filtered	Filtered	Filtered
_VILENAAVR_.2	ncbi_126981333	31.113	Filtered	Filtered	Filtered	Filtered	Filtered	18.7504	Filtered	Filtered	Filtered
_SSVPVELTEAETEYMVR_.2	ncbi_126981333	2.45278	Filtered	Filtered	Filtered	Filtered	Filtered	Filtered	Filtered	Filtered	Filtered
_NGEITEEESK_.2	ncbi_126981334	48.4683	177.132	254.638	192.661	349.754	646.012	166.666	732.919	241.852	355.312
_KNTDWDR_.2	ncbi_126981334	77.5384	469.162	259.04	371.107	347.374	364.67	76.1576	285.598	109.338	197.795
_GGSPSAFDR_.2	ncbi_126981334	369.223	73.1807	Filtered	64.1091	Filtered	Filtered	238.703	182.898	271.651	150.093
_NWDDAVQMR_.2	ncbi_126981334	63.2725	Filtered	Filtered	Filtered	Filtered	Filtered	33.3691	Filtered	Filtered	Filtered
_HEAAYHEEGINVK_.3	ncbi_126981334	59.4305	Filtered	Filtered	Filtered	Filtered	Filtered	Filtered	Filtered	Filtered	Filtered
_HEAAYHEEGINVK_.2	ncbi_126981334	18.7603	Filtered	Filtered	Filtered	Filtered	Filtered	Filtered	Filtered	Filtered	Filtered
_HFEQIAAR_.2	ncbi_126981334	74.0646	Filtered	Filtered	Filtered	Filtered	Filtered	Filtered	Filtered	Filtered	Filtered
_NENANENYTTDFIYR_.2	ncbi_126981334	6.42621	Filtered	Filtered	Filtered	Filtered	Filtered	Filtered	Filtered	Filtered	Filtered
_DVSVSPNENEVEDVR_.2	ncbi_126981337	6.45308	Filtered	21.5483	12.0482	Filtered	17.1371	21.022	Filtered	Filtered	Filtered
_AVEEDTRPR_.2	ncbi_126981338	19.889	16.7583	35.6117	59.9564	16.0811	62.923	120.465	99.4764	Filtered	81.033
_GTDEADLVPAR_.2	ncbi_126981338	53.0737	Filtered	43.527	Filtered	Filtered	Filtered	104.978	Filtered	Filtered	116.066
_LHNYEER_.2	ncbi_126981340	303.299	97.1503	Filtered	43.2289	Filtered	Filtered	Filtered	Filtered	88.3512	Filtered
_GYNYTDVIQISPEK_.2	ncbi_126981340	24.085	Filtered	Filtered	Filtered	Filtered	Filtered	Filtered	Filtered	Filtered	Filtered
_AWYM[Oxidation (M)]DDSSEDQR_.2	ncbi_126981340	2.78146	12.3005	Filtered	Filtered	Filtered	Filtered	Filtered	Filtered	Filtered	Filtered
_FVTEGSGFFDVR_.2	ncbi_126981340	6.3856	7.71348	Filtered	Filtered	Filtered	Filtered	Filtered	Filtered	Filtered	Filtered
_PQLEPPDEDDSTPK_.2	ncbi_126981347	21.3317	Filtered	Filtered	Filtered	Filtered	Filtered	9.21957	Filtered	Filtered	Filtered
_ETTGSGPNTFNENETIAK_.2	ncbi_126981347	4.249	Filtered	Filtered	Filtered	Filtered	Filtered	Filtered	Filtered	Filtered	Filtered
_ENADLNEEAIR_.2	ncbi_126981351	20.3962	Filtered	62.4273	85.9929	86.7737	75.66	52.6501	Filtered	57.8528	164.026
_SLGLEPGDR_.2	ncbi_126981351	45.3664	199.181	Filtered	167.473	148.684	225.4	Filtered	296.495	Filtered	56.1772
_FSDLFDAGDSSHVK_.2	ncbi_126981351	25.3949	Filtered	Filtered	3.33588	Filtered	Filtered	1.56628	Filtered	Filtered	Filtered
_SKENADLNEEAIR_.2	ncbi_126981351	3.48319	Filtered	5.03164	11.7266	Filtered	Filtered	Filtered	Filtered	Filtered	Filtered
_FFLESASEER_.2	ncbi_126981352	245.024	882.365	65.2438	793.188	Filtered	98.2356	35.1681	123.883	138.75	Filtered
_TMDELLR_.2	ncbi_126981352	258.732	197.447	67.5179	120.326	42.3755	Filtered	39.5424	Filtered	Filtered	Filtered
_TM[Oxidation (M)]DELLR_.2	ncbi_126981352	56.0755	Filtered	13.5874	16.3879	Filtered	Filtered	Filtered	Filtered	Filtered	Filtered
_LSDQQIAAAELK_.2	ncbi_126981352	6.23879	13.9351	Filtered	5.4011	Filtered	Filtered	Filtered	Filtered	Filtered	Filtered
_EALEMELAVTK_.2	ncbi_126981352	39.7496	53.6993	Filtered	Filtered	Filtered	Filtered	Filtered	Filtered	Filtered	Filtered
_EALEM[Oxidation (M)]ELAVTK_.2	ncbi_126981352	11.2373	Filtered	Filtered	Filtered	Filtered	Filtered	Filtered	Filtered	Filtered	Filtered
_LLAEESDR_.2	ncbi_126981353	1017.87	987.209	346.009	1452.81	706.136	245.75	61.067	179.359	360.299	95.6924
_ISVLDTDDFPSK_.2	ncbi_126981353	341.505	966.037	180.143	1679.6	144.411	Filtered	46.2193	Filtered	225.308	Filtered
_HWEEGMDVLK_.2	ncbi_126981353	102.91	19.9178	25.7059	248.986	83.3515	Filtered	12.3875	Filtered	Filtered	Filtered
_HWEEGM[Oxidation (M)]DVLK_.2	ncbi_126981353	51.0688	Filtered	Filtered	41.9719	Filtered	Filtered	19.4064	Filtered	Filtered	Filtered
_NVLPSQTEPSHVK_.2	ncbi_126981353	1693.58	4.90297	Filtered	19.998	Filtered	Filtered	7.62754	Filtered	40.2675	Filtered
_NVLPSQTEPSHVK_.3	ncbi_126981353	52.2374	Filtered	Filtered	Filtered	Filtered	Filtered	Filtered	Filtered	Filtered	Filtered
_AEKESEVAR_.2	ncbi_126981353	63.9236	28.9204	15.3088	51.9438	Filtered	Filtered	Filtered	Filtered	Filtered	Filtered
_LLAEESDRHWEEGMDVLK_.3	ncbi_126981353	4.79395	Filtered	Filtered	20.4199	Filtered	Filtered	Filtered	Filtered	Filtered	Filtered
_YLQLGGVTHEDGFLDK_.3	ncbi_126981353	5.33332	Filtered	Filtered	Filtered	Filtered	Filtered	Filtered	Filtered	Filtered	Filtered
_YLQLGGVTHEDGFLDK_.2	ncbi_126981353	1.63851	Filtered	Filtered	Filtered	Filtered	Filtered	Filtered	Filtered	Filtered	Filtered
_DHVGSFMDLMK_.2	ncbi_126981353	3.55903	Filtered	Filtered	Filtered	Filtered	Filtered	Filtered	Filtered	Filtered	Filtered
_EFLGGDIIPR_.2	ncbi_126981367	27.2857	32.9789	Filtered	29.9126	Filtered	Filtered	89.6166	Filtered	55.0063	26.4757
_TEATPDDLIK_.2	ncbi_126981367	Filtered	294.185	329.218	Filtered	353.645	195.976	125.556	Filtered	Filtered	Filtered
_EVEEVVEKEEK_.2	ncbi_126981422	61.4837	152.772	42.887	123.345	18.6628	145.012	63.8447	106.489	532.23	75.7789
_VVVEEKPTPK_.2	ncbi_126981422	62.5904	49.2772	64.2281	236.411	25.95	123.122	48.198	30.6371	225.274	58.9158
_EEIKEDITK_.2	ncbi_126981422	29.3886	22.0266	28.5373	45.9362	21.8938	52.4972	23.8566	32.2318	133.214	75.006
_VVTEEEEKVEVK_.2	ncbi_126981422	12.3109	14.3247	43.6329	26.718	34.528	20.062	4.83246	19.9548	71.3934	21.3442
_EVEEVVEKEEEK_.2	ncbi_126981422	13.6621	19.3746	22.2719	27.142	2.46147	20.7327	5.79691	9.30542	101.053	21.4402
_VSIEEKEDESEK_.2	ncbi_126981422	4.83397	12.4612	8.21519	14.8013	4.62342	21.0662	3.76043	13.3437	1.65097	5.40502
_SELGEEGEAK_.2	ncbi_126981422	80.7769	117.406	182.492	162.455	306.04	173.288	164.905	181.92	140.492	Filtered
_EVTGESDETETVTK_.2	ncbi_126981422	26.1599	16.9265	132.154	57.8293	62.0068	88.3806	25.8574	Filtered	55.6039	107.902
_EISEETSKPIEK_.2	ncbi_126981422	7.22493	33.7249	17.9909	46.9111	6.54467	17.3125	10.8595	49.6148	116.899	Filtered
_VEAEVIPEPPITKPEEK_.2	ncbi_126981422	1	9.5142	23.4513	12.9279	32.4721	18.1941	5.54456	24.0749	2.25713	Filtered
_KEEVKEEEEAVVK_.2	ncbi_126981422	4.45843	1	1.45999	3.7864	6.44044	9.9255	6.84094	Filtered	2.00948	1.48436
_KEEVKEEVK_.2	ncbi_126981422	195.37	213.771	86.8812	218.748	Filtered	1623.74	26.7181	41.4149	444.764	130.979
_EEVKEEVK_.2	ncbi_126981422	90.7704	135.96	110.457	128.011	98.6318	226.094	160.868	152.542	591.51	56.4966
_DEPTQEEPISPK_.2	ncbi_126981422	5.52278	111.358	180.638	216.095	205.173	241.277	Filtered	252.947	23.9374	49.7782
_SDIVTEEQVTK_.2	ncbi_126981422	57.282	39.302	89.5478	59.38	Filtered	124.166	54.7521	Filtered	472.77	128.579
_EVEEIEEVR_.2	ncbi_126981422	28.3529	69.1199	162.043	131.053	135.669	84.0823	54.4474	Filtered	224.347	77.1969
_QSDVIVSPR_.2	ncbi_126981422	8.90888	43.953	44.8611	102.344	Filtered	76.1108	10.9667	77.0986	182.705	Filtered
_EEVKEEVIEK_.2	ncbi_126981422	20.7591	21.3092	13.0709	22.8753	22.4914	Filtered	5.2048	4.27543	76.7816	40.0686
_KPAEEAPISPK_.2	ncbi_126981422	226.177	Filtered	Filtered	24.8729	Filtered	82.8614	174.454	89.3783	777.943	132.776
_EVIEEVKEEPK_.2	ncbi_126981422	28.5605	23.5324	6.45851	47.2274	Filtered	12.8371	6.4038	Filtered	248.913	Filtered
_AVVEEETKEEVK_.2	ncbi_126981422	6.80189	Filtered	6.75182	27.3792	16.1789	36.1085	7.57411	Filtered	30.7885	Filtered
_KVEEVTEEVTEK_.2	ncbi_126981422	7.39872	5.89315	2.00083	12.3181	Filtered	Filtered	4.27805	17.2277	9.37827	Filtered
_EEVKEEPK_.2	ncbi_126981422	81.6609	68.4825	138.335	Filtered	43.9396	379.365	Filtered	116.032	247.086	74.6876
_EVDEVDVTK_.2	ncbi_126981422	Filtered	Filtered	103.308	71.2881	75.5115	166.117	51.4919	Filtered	163.207	Filtered
_LDTKPLDK_.2	ncbi_126981422	27.8297	64.6753	Filtered	59.0802	Filtered	92.1933	27.5191	53.5542	188.148	15.3012
_VDEKPEPEDIYEK_.2	ncbi_126981422	8.45517	25.7248	37.2094	30.4481	Filtered	Filtered	18.4253	Filtered	17.5628	Filtered
_ESQIETTDEAKPDIKDEVTEK_.3	ncbi_126981422	2.2931	13.9692	5.27355	10.5631	9.56321	Filtered	2.12691	Filtered	Filtered	Filtered
_AAPDEDVTLEMDK_.2	ncbi_126981422	Filtered	199.106	368.315	320.068	537.163	139.399	33.9153	Filtered	Filtered	Filtered
_AAPDEDVTLEM[Oxidation (M)]DK_.2	ncbi_126981422	13.0148	Filtered	203.653	63.7088	133.286	192.971	Filtered	Filtered	58.8133	Filtered
_TVLIEGEPTEVTEK_.2	ncbi_126981422	11.8198	16.329	37.5392	Filtered	Filtered	Filtered	12.0043	Filtered	Filtered	21.926
_KPEEEAPISPK_.2	ncbi_126981422	11.0461	Filtered	Filtered	22.7579	Filtered	13.4638	5.74945	Filtered	34.139	Filtered
_EELKEEPK_.2	ncbi_126981422	23.112	51.9566	52.905	48.3994	55.1191	Filtered	Filtered	41.623	69.2445	36.6709
_EEIIEVK_.2	ncbi_126981422	Filtered	Filtered	23.261	13.8472	20.3067	Filtered	Filtered	Filtered	59.312	Filtered
_KEEVKEEPK_.2	ncbi_126981422	43.8727	Filtered	Filtered	96.9689	Filtered	Filtered	Filtered	34.0041	6.35463	44.3867
_EEVKEEIIEVK_.2	ncbi_126981422	14.7281	Filtered	Filtered	7.88259	Filtered	Filtered	11.8555	Filtered	27.9499	Filtered
_LTEEEDREK_.2	ncbi_126981422	5.44218	11.7446	16.2732	17.1736	Filtered	Filtered	Filtered	19.0011	Filtered	1.01495
_KEEIKEEPK_.2	ncbi_126981422	2.70852	2.71297	1.75026	6.92105	1.95208	Filtered	Filtered	Filtered	1.55908	Filtered
_MPDEELDVR_.2	ncbi_126981422	8.11563	Filtered	156.616	117.654	182.131	Filtered	Filtered	Filtered	Filtered	Filtered
_EIEEVVEKEEK_.2	ncbi_126981422	9.04578	4.15672	Filtered	33.3454	Filtered	12.4974	Filtered	Filtered	Filtered	1.25627
_TTTEKPGDETAAK_.2	ncbi_126981422	2.68794	Filtered	4.68188	2.63758	5.1033	2.08591	Filtered	Filtered	Filtered	Filtered
_IEKPPIPK_.2	ncbi_126981422	Filtered	Filtered	1.50688	9.56337	Filtered	Filtered	Filtered	Filtered	Filtered	Filtered
_EVKEEVKEEPK_.2	ncbi_126981422	23.7454	Filtered	1.0745	5.45966	Filtered	Filtered	16.4908	Filtered	90.0222	4.67475
_EVKEEVKEEPK_.3	ncbi_126981422	11.3316	Filtered	Filtered	Filtered	Filtered	Filtered	9.94662	Filtered	4.68851	Filtered
_EVKEEITEVK_.2	ncbi_126981422	14.5876	Filtered	Filtered	13.9713	Filtered	Filtered	18.4909	Filtered	39.4654	Filtered
_LDEDTLQIIDK_.2	ncbi_126981422	4.64943	15.5722	Filtered	17.916	Filtered	Filtered	19.6374	Filtered	23.1771	Filtered
_EEVKEVEEEVK_.2	ncbi_126981422	Filtered	Filtered	13.3099	Filtered	Filtered	Filtered	Filtered	Filtered	Filtered	Filtered
_EEVKEEIKEDITK_.2	ncbi_126981422	4.52499	Filtered	Filtered	2.5836	Filtered	Filtered	3.68969	Filtered	18.8587	2.04699
_SVTEEKTEDER_.2	ncbi_126981422	Filtered	Filtered	5.06238	4.11998	1.22141	Filtered	Filtered	Filtered	1	Filtered
_TEPSPEDDSSASYK_.2	ncbi_126981422	41.3451	Filtered	70.5907	Filtered	Filtered	Filtered	Filtered	Filtered	Filtered	Filtered
_ESSLEIEQPK_.2	ncbi_126981422	Filtered	Filtered	Filtered	48.4719	Filtered	81.323	Filtered	Filtered	Filtered	Filtered
_EESITQETK_.2	ncbi_126981422	23.6026	Filtered	26.4582	Filtered	Filtered	Filtered	Filtered	Filtered	153.278	44.2452
_EVQEVESIEVK_.2	ncbi_126981422	8.61615	11.6753	Filtered	27.8126	Filtered	Filtered	Filtered	Filtered	Filtered	32.4123
_ESISAAEESVHER_.2	ncbi_126981422	10.4934	Filtered	Filtered	2.68001	Filtered	Filtered	2.75615	Filtered	24.4326	Filtered
_VKEEVYEEVK_.2	ncbi_126981422	16.7327	Filtered	Filtered	2.08384	Filtered	Filtered	1	Filtered	5.22069	Filtered
_IPAEEAPISPK_.2	ncbi_126981422	Filtered	Filtered	Filtered	Filtered	Filtered	Filtered	12.2296	Filtered	122.523	Filtered
_KPTEEAPLSPK_.2	ncbi_126981422	15.2616	Filtered	Filtered	Filtered	Filtered	Filtered	18.0106	Filtered	Filtered	Filtered
_KPVDETLISPK_.2	ncbi_126981422	6.26799	3.18554	Filtered	Filtered	Filtered	Filtered	Filtered	Filtered	18.2555	Filtered
_VTEVVTEIK_.2	ncbi_126981422	35.2778	Filtered	Filtered	Filtered	Filtered	Filtered	Filtered	Filtered	101.725	Filtered
_KPADEAPISPK_.2	ncbi_126981422	43.4835	Filtered	Filtered	Filtered	Filtered	Filtered	Filtered	Filtered	Filtered	Filtered
_TETETITTETETVTR_.2	ncbi_126981422	12.4355	Filtered	Filtered	Filtered	Filtered	Filtered	Filtered	Filtered	23.6126	Filtered
_TETTTVTEEEPVTQR_.2	ncbi_126981422	8.80893	Filtered	Filtered	Filtered	Filtered	Filtered	Filtered	Filtered	15.5946	Filtered
_VGEPSTTETVTR_.2	ncbi_126981422	24.9104	Filtered	Filtered	Filtered	Filtered	Filtered	Filtered	Filtered	Filtered	Filtered
_VTEVTEVITK_.2	ncbi_126981422	15.855	Filtered	Filtered	Filtered	Filtered	Filtered	Filtered	Filtered	Filtered	Filtered
_EEEKEEVVK_.2	ncbi_126981422	Filtered	Filtered	5.25909	Filtered	Filtered	Filtered	Filtered	Filtered	Filtered	Filtered
_VTEVVTEIKK_.2	ncbi_126981422	4.57633	Filtered	Filtered	Filtered	Filtered	Filtered	Filtered	Filtered	1.01264	Filtered
_LPTTVPQEAAPEAPVSPK_.2	ncbi_126981422	3.75961	Filtered	Filtered	Filtered	Filtered	Filtered	Filtered	Filtered	Filtered	Filtered
_EVLDALLEAK_.2	ncbi_126981422	2.05517	Filtered	Filtered	Filtered	Filtered	Filtered	Filtered	Filtered	Filtered	Filtered
_TTEGKPQEIIETVEEPSATK_.3	ncbi_126981422	1.69414	Filtered	Filtered	Filtered	Filtered	Filtered	Filtered	Filtered	Filtered	Filtered
_TIVDGKPVETVESVEGEPEETEEATR_.3	ncbi_126981422	1	Filtered	Filtered	Filtered	Filtered	Filtered	Filtered	Filtered	Filtered	Filtered
_SPGSDISVSAR_.2	ncbi_126981422	35.651	Filtered	Filtered	Filtered	Filtered	Filtered	Filtered	Filtered	Filtered	Filtered
_SDVTKEVVTK_.2	ncbi_126981422	16.5788	Filtered	Filtered	Filtered	Filtered	Filtered	Filtered	Filtered	Filtered	Filtered
_ETIETLQEPSTDTVTR_.2	ncbi_126981422	8.80873	Filtered	Filtered	Filtered	Filtered	Filtered	Filtered	Filtered	Filtered	Filtered
_DITEETLTIDVSK_.2	ncbi_126981422	4.12764	Filtered	Filtered	Filtered	Filtered	Filtered	Filtered	Filtered	Filtered	Filtered
_EITEETLTIDVSK_.2	ncbi_126981422	2.66303	Filtered	Filtered	Filtered	Filtered	Filtered	Filtered	Filtered	Filtered	Filtered
_SLEETQEIPNDR_.2	ncbi_126981427	16.9872	141.237	54.0563	79.4934	Filtered	58.5801	42.6786	136.102	64.0778	Filtered
_AEEITIPPDVTPEK_.2	ncbi_126981427	3.17524	38.4838	78.0667	29.7705	79.8459	Filtered	12.3265	Filtered	Filtered	Filtered
_DYLFPPLR_.2	ncbi_126981427	2.21596	Filtered	Filtered	Filtered	Filtered	Filtered	Filtered	Filtered	Filtered	Filtered
_SHEPEVSDGK_.2	ncbi_126981430	18.2707	49.1163	101.132	51.2442	48.9712	425.796	188.586	355.407	138.582	234.467
_VEEELAEK_.2	ncbi_126981430	Filtered	Filtered	Filtered	Filtered	Filtered	42.4735	26.5954	42.6442	31.4511	Filtered
_EVDVPIVER_.2	ncbi_126981431	171.975	451.751	2468.47	851.102	4010.2	2661.3	1060.55	3084.05	292.749	1451.1
_SGGSTVTEVR_.2	ncbi_126981431	314.215	Filtered	43.4012	Filtered	Filtered	Filtered	106.937	Filtered	Filtered	Filtered
_PGSGGPVSGSLR_.2	ncbi_126981431	38.3748	Filtered	Filtered	Filtered	Filtered	Filtered	Filtered	Filtered	Filtered	Filtered
_FGAGDFQNILK_.2	ncbi_126981431	8.13256	Filtered	Filtered	Filtered	Filtered	Filtered	Filtered	Filtered	Filtered	Filtered
_DDYPSTPPK_.2	ncbi_126981438;ncbi_127010391	66.0386	Filtered	Filtered	64.0744	Filtered	298.617	180.949	Filtered	Filtered	209.568
_VEEPPPADK_.2	ncbi_126981441	188.441	1087.05	1780.44	1312.38	2742.77	3559.59	1020.41	3392.33	1983.15	2462.43
_ETIEEPPETMETEEK_.2	ncbi_126981441	56.4607	237.401	435.625	591.392	486.835	129.17	172.335	196.081	122.647	126.493
_ETIEEPPETM[Oxidation (M)]ETEEK_.2	ncbi_126981441	8.1127	140.638	264.016	124.478	178.425	269.062	102.516	356.052	224.37	127.585
_VEEPPPADKEAGK_.2	ncbi_126981441	53.9361	204.595	241.893	50.5726	28.0172	229.1	195.262	336.829	258.531	261.001
_VEEPPPADKEAGK_.3	ncbi_126981441	13.945	46.8533	74.9845	13.7691	19.1843	97.3275	86.2919	40.5196	76.7316	83.0409
_QDLPAPEEKPR_.2	ncbi_126981441	100.069	158.633	55.6891	136.841	32.2217	108.879	157.391	212.014	120.578	33.7148
_KETIEEPPETM[Oxidation (M)]ETEEK_.3	ncbi_126981441	Filtered	108.426	164.398	65.7427	147.468	106.125	47.5206	Filtered	57.9789	Filtered
_KETIEEPPETMETEEK_.3	ncbi_126981441	6.68145	56.2289	59.681	68.783	38.7064	33.034	21.1429	Filtered	Filtered	Filtered
_KETIEEPPETMETEEK_.2	ncbi_126981441	4.41326	49.1589	35.238	54.7486	46.0093	Filtered	17.4465	Filtered	Filtered	Filtered
_KETIEEPPETM[Oxidation (M)]ETEEK_.2	ncbi_126981441	Filtered	21.7238	Filtered	7.67308	Filtered	Filtered	Filtered	Filtered	Filtered	Filtered
_YNHLDAAQVEK_.2	ncbi_126981441	91.7798	Filtered	Filtered	Filtered	Filtered	Filtered	22.8762	Filtered	217.726	Filtered
_IDATSNPR_.2	ncbi_126981441	154.918	Filtered	Filtered	Filtered	Filtered	Filtered	242.351	Filtered	Filtered	Filtered
_LDDISSVEVVGGSTR_.2	ncbi_126981441	45.1014	15.3135	Filtered	Filtered	Filtered	Filtered	Filtered	Filtered	Filtered	Filtered
_APSTTLNQDEAVAR_.2	ncbi_126981441	19.6168	Filtered	Filtered	Filtered	Filtered	Filtered	Filtered	Filtered	Filtered	Filtered
_TVELPVKEVVK_.2	ncbi_126981441	1.9568	Filtered	Filtered	Filtered	Filtered	Filtered	Filtered	Filtered	Filtered	Filtered
_SSDDGSSDIPAPIPDLPR_.2	ncbi_126981442	1.78604	Filtered	15.7057	38.1181	Filtered	Filtered	11.9819	Filtered	19.5955	Filtered
_AQGVDPDDAESQADVASK_.2	ncbi_126981470	2.64035	Filtered	17.9937	24.2998	Filtered	Filtered	6.25452	Filtered	Filtered	Filtered
_GVEEEEEEDEAGPSK_.2	ncbi_126981470	Filtered	Filtered	3.58248	10.5693	3.6821	Filtered	Filtered	25.7538	Filtered	Filtered
_RGVEEEEEEDEAGPSK_.3	ncbi_126981470	Filtered	Filtered	Filtered	Filtered	Filtered	Filtered	Filtered	Filtered	Filtered	Filtered
_NLELPQEELLK_.2	ncbi_126981484	17.7012	Filtered	38.3382	37.0661	Filtered	Filtered	38.6256	Filtered	38.9538	Filtered
_GIPDYEYEVGYIK_.2	ncbi_126981484	37.8137	Filtered	Filtered	Filtered	Filtered	Filtered	Filtered	Filtered	Filtered	Filtered
_IIMPPSALDVLTR_.2	ncbi_126981484	1	Filtered	Filtered	Filtered	Filtered	Filtered	Filtered	Filtered	Filtered	Filtered
_EKFDEFGK_.2	ncbi_126981493	41.9433	108.891	173.929	86.7106	286.469	175.732	151.37	343.434	117.075	194.132
_GPNEDNLK_.2	ncbi_126981493	123.214	Filtered	217.127	130.455	227.001	Filtered	230.579	Filtered	93.2134	123.421
_QLNEYEIQR_.2	ncbi_126981493	59.1406	Filtered	Filtered	Filtered	Filtered	Filtered	66.6117	Filtered	Filtered	Filtered
_ELYEDELIPLFEK_.2	ncbi_126981493	17.6989	Filtered	Filtered	Filtered	Filtered	Filtered	Filtered	Filtered	Filtered	Filtered
_C[Carbamidomethyl (C)]GEIWDLR_.2	ncbi_126981493	7.76726	Filtered	Filtered	Filtered	Filtered	Filtered	Filtered	Filtered	Filtered	Filtered
_QYNTDSMAVNPGK_.2	ncbi_126981493	6.30024	Filtered	Filtered	Filtered	Filtered	Filtered	Filtered	Filtered	Filtered	Filtered
_LELYEEFAK_.2	ncbi_126981493	7.91708	Filtered	Filtered	Filtered	Filtered	Filtered	Filtered	Filtered	Filtered	Filtered
_QFLESNLEHVSNK_.2	ncbi_126981493	6.6026	Filtered	Filtered	Filtered	Filtered	Filtered	Filtered	Filtered	Filtered	Filtered
_TGYTLDVTTGQR_.2	ncbi_126981493	27.1467	Filtered	Filtered	Filtered	Filtered	Filtered	Filtered	Filtered	Filtered	Filtered
_AHLEEESVATR_.2	ncbi_126981498	27.7504	Filtered	22.6633	Filtered	20.2505	Filtered	27.9032	Filtered	25.2322	Filtered
_NYSINELEK_.2	ncbi_126981502	358.507	1368.7	270.171	1064.89	200.552	110.919	576.255	351.058	232.31	233.167
_AGLQIDPR_.2	ncbi_126981502	96.7985	63.9272	67.1501	156.909	88.3423	45.3582	167.744	291.241	187.225	58.9563
_GFIGPGVDVPAPDM[Oxidation (M)]GTGER_.2	ncbi_126981502	29.5263	120.369	55.9636	79.3651	Filtered	Filtered	141.262	192.976	63.9097	35.0897
_GFIGPGVDVPAPDMGTGER_.2	ncbi_126981502	88.6893	142.198	29.6091	258.492	Filtered	Filtered	194.872	Filtered	77.8134	56.5337
_GC[Carbamidomethyl (C)]QVVEDQLVEEM[Oxidation (M)]K_.2	ncbi_126981502	17.7272	32.1243	Filtered	28.9299	Filtered	Filtered	73.7378	Filtered	62.2342	93.734
_GC[Carbamidomethyl (C)]QVVEDQLVEEMK_.2	ncbi_126981502	82.0254	66.2463	Filtered	136.11	Filtered	Filtered	144.967	Filtered	111.933	123.367
_YSMDVC[Carbamidomethyl (C)]ADEVK_.2	ncbi_126981502	107.914	50.3769	Filtered	65.4209	Filtered	Filtered	41.7263	Filtered	Filtered	Filtered
_YSM[Oxidation (M)]DVC[Carbamidomethyl (C)]ADEVK_.2	ncbi_126981502	57.1917	22.0495	16.2593	27.5026	Filtered	Filtered	28.0401	Filtered	Filtered	Filtered
_WQGDFER_.2	ncbi_126981502	13.1077	179.679	52.9372	74.6922	Filtered	Filtered	Filtered	Filtered	Filtered	Filtered
_EVDGEIYNASGIDPK_.2	ncbi_126981502	7.71719	5.57173	Filtered	Filtered	Filtered	Filtered	Filtered	Filtered	Filtered	Filtered
_C[Carbamidomethyl (C)]SC[Carbamidomethyl (C)]VDVPFGGAK_.2	ncbi_126981502	60.4766	Filtered	Filtered	Filtered	Filtered	Filtered	Filtered	Filtered	Filtered	Filtered
_YNLGIDLR_.2	ncbi_126981502	36.9495	Filtered	Filtered	Filtered	Filtered	Filtered	Filtered	Filtered	Filtered	Filtered
_GC[Carbamidomethyl (C)]QVVEDQLVEEMKER_.3	ncbi_126981502	3.53175	Filtered	8.71827	Filtered	Filtered	Filtered	Filtered	Filtered	Filtered	Filtered
_GC[Carbamidomethyl (C)]QVVEDQLVEEMKER_.2	ncbi_126981502	1	Filtered	Filtered	Filtered	Filtered	Filtered	Filtered	Filtered	Filtered	Filtered
_IENGTIMGFPGAETYK_.2	ncbi_126981502	15.1739	Filtered	Filtered	Filtered	Filtered	Filtered	Filtered	Filtered	Filtered	Filtered
_KGFIGPGVDVPAPDMGTGER_.3	ncbi_126981502	2.83371	Filtered	Filtered	Filtered	Filtered	Filtered	Filtered	Filtered	Filtered	Filtered
_PVNQGGIHGR_.2	ncbi_126981502	28.651	Filtered	Filtered	Filtered	Filtered	Filtered	Filtered	Filtered	Filtered	Filtered
_AGATC[Carbamidomethyl (C)]IGIK_.2	ncbi_126981502	19.1244	Filtered	Filtered	Filtered	Filtered	Filtered	Filtered	Filtered	Filtered	Filtered
_IIAEAANGPTTPAADK_.2	ncbi_126981502	5.08601	Filtered	Filtered	Filtered	Filtered	Filtered	Filtered	Filtered	Filtered	Filtered
_ESNYHLLESVQESLER_.3	ncbi_126981502	1.04022	Filtered	Filtered	Filtered	Filtered	Filtered	Filtered	Filtered	Filtered	Filtered
_YVADKEDIYD_.2	ncbi_126981506	307.209	343.989	362.893	407.711	413.209	246.378	416.029	573.553	348.233	282.336
_LLRPADIIR_.2	ncbi_126981506	1.82834	Filtered	Filtered	Filtered	Filtered	Filtered	Filtered	Filtered	Filtered	Filtered
_VQDEDEDVDTPPQIK_.2	ncbi_126981510	1	37.6797	82.1535	20.6368	85.0086	28.9869	20.9598	Filtered	13.6806	Filtered
_VQDEEEEEEDPPPQIK_.2	ncbi_126981510	1.62751	10.7298	21.5914	19.7195	72.4147	Filtered	5.70906	Filtered	Filtered	8.35362
_DTVPEAEVEEPVVSK_.2	ncbi_126981510	11.0925	Filtered	29.9161	37.3312	Filtered	Filtered	28.7245	Filtered	26.763	93.5429
_EEVHDEEEEDTPPQVK_.3	ncbi_126981510	Filtered	2.27206	5.19072	Filtered	11.9031	Filtered	3.08997	Filtered	Filtered	Filtered
_VQDEDEDADTPPQVK_.2	ncbi_126981510	Filtered	Filtered	22.1849	8.58645	31.6642	Filtered	8.8146	Filtered	Filtered	Filtered
_LETESEGEEEAPPLIK_.2	ncbi_126981510	Filtered	Filtered	11.0322	Filtered	Filtered	Filtered	Filtered	Filtered	Filtered	Filtered
_QNQDEDEEEDTPPVQK_.2	ncbi_126981510	1.30845	Filtered	8.22476	Filtered	Filtered	Filtered	Filtered	Filtered	Filtered	Filtered
_TVSEEFNTQEEK_.2	ncbi_126981512	Filtered	47.0124	Filtered	26.986	Filtered	Filtered	13.4551	Filtered	Filtered	Filtered
_FDQFDNEVK_.2	ncbi_126981522	192.459	678.365	845.833	1318.27	925.376	933.894	424.822	2563.36	661.084	667.157
_DLIQTEYFR_.2	ncbi_126981522	11.6193	Filtered	Filtered	Filtered	Filtered	Filtered	Filtered	Filtered	Filtered	Filtered
_MYVYEEMVDGR_.2	ncbi_126981522	Filtered	Filtered	Filtered	Filtered	Filtered	Filtered	Filtered	Filtered	Filtered	Filtered
_AIVDDEEVAVK_.2	ncbi_126981523	3.67493	21.5095	118.876	68.4335	113.127	111.653	18.6012	Filtered	13.401	16.354
_ALELEDILFR_.2	ncbi_126981527	2.25561	Filtered	Filtered	Filtered	Filtered	Filtered	Filtered	Filtered	Filtered	Filtered
_MLDIDSLEK_.2	ncbi_126981539	33.7767	216.813	276.063	716.541	136.967	37.0009	75.0126	62.5777	81.3947	Filtered
_M[Oxidation (M)]LDIDSLEK_.2	ncbi_126981539	Filtered	59.3465	256.747	211.58	31.8051	118.986	77.6025	171.373	226.233	98.5018
_HYTEEAVSNEEGAIK_.3	ncbi_126981539	85.9397	78.6261	404.437	175.727	Filtered	220.652	197.371	Filtered	93.0535	293.37
_HYTEEAVSNEEGAIK_.2	ncbi_126981539	20.33	32.0125	7.68534	25.2884	Filtered	10.9766	26.7889	Filtered	15.0796	26.957
_IVAEIEKEK_.2	ncbi_126981539	Filtered	Filtered	Filtered	Filtered	Filtered	6.62492	Filtered	Filtered	Filtered	Filtered
_IGQDGSLVLIQR_.2	ncbi_126981558	1.86119	Filtered	Filtered	Filtered	Filtered	Filtered	Filtered	Filtered	Filtered	Filtered
_TDM[Oxidation (M)]GGGEAPLSK_.2	ncbi_126981563;ncbi_126981564;ncbi_126981565	65.4281	25.347	80.0657	69.8222	Filtered	148.298	83.7295	Filtered	Filtered	28.7548
_TDMGGGEAPLSK_.2	ncbi_126981563;ncbi_126981564;ncbi_126981565	156.308	92.3267	188.945	340.369	Filtered	57.4149	125.113	Filtered	Filtered	Filtered
_LIEDSER_.2	ncbi_126981570	117.88	440.013	323.325	343.209	1122.7	262.37	176.712	296.159	Filtered	145.724
_LTLLTEDPDER_.2	ncbi_126981581	Filtered	104.483	Filtered	Filtered	Filtered	Filtered	Filtered	Filtered	Filtered	Filtered
_SVVDDPVKEEK_.2	ncbi_126981589	8.98679	21.0702	16.2954	5.77702	13.1716	6.55871	8.13116	28.3057	17.0424	9.52705
_DLEPESGIK_.2	ncbi_126981589	Filtered	Filtered	157.737	116.026	180.879	90.0795	49.1365	Filtered	Filtered	Filtered
_DIFEEVYER_.2	ncbi_126981590	110.029	1583.52	1051.91	1921.99	985.146	1146.72	629.893	1835.72	552.346	958.93
_LDNNDALAK_.2	ncbi_126981590	641.331	207.219	773.9	817.259	581.521	590.822	399.035	212.752	548.399	884.691
_EVINDFK_.2	ncbi_126981590	147.011	124.619	167.35	211.603	251.522	70.952	322.56	Filtered	168.634	363.145
_C[Carbamidomethyl (C)]ATITPDEK_.2	ncbi_126981590	95.1988	138.275	Filtered	173.981	Filtered	76.4267	114.779	132.6	Filtered	103.251
_AKLDNNDALAK_.2	ncbi_126981590	77.9983	Filtered	27.0314	38.2177	Filtered	24.3441	27.169	Filtered	82.1966	30.6056
_AVDFVVPGAGK_.2	ncbi_126981590	193.726	13.453	Filtered	Filtered	Filtered	Filtered	71.5984	29.8766	95.1176	Filtered
_FKDIFEEVYER_.2	ncbi_126981590	46.4695	5.72986	Filtered	Filtered	Filtered	Filtered	12.9569	Filtered	Filtered	Filtered
_FKDIFEEVYER_.3	ncbi_126981590	3.76947	Filtered	Filtered	Filtered	Filtered	Filtered	1.09275	Filtered	Filtered	Filtered
_FSTGLEEVC[Carbamidomethyl (C)]VETIESGAMTK_.2	ncbi_126981590	2.05454	1.66412	Filtered	Filtered	Filtered	Filtered	Filtered	Filtered	Filtered	Filtered
_DATNDQVTVDC[Carbamidomethyl (C)]ANAIK_.2	ncbi_126981590	8.75068	Filtered	Filtered	Filtered	Filtered	Filtered	Filtered	Filtered	Filtered	Filtered
_LIDDMVAQAMK_.2	ncbi_126981590	8.39055	Filtered	Filtered	Filtered	Filtered	Filtered	Filtered	Filtered	Filtered	Filtered
_RVEEFNLK_.2	ncbi_126981590	65.1215	Filtered	Filtered	Filtered	Filtered	Filtered	Filtered	Filtered	Filtered	Filtered
_LEISWTPADGSSGAIK_.2	ncbi_126981590	14.7295	Filtered	Filtered	Filtered	Filtered	Filtered	Filtered	Filtered	Filtered	Filtered
_ISC[Carbamidomethyl (C)]GPVVEVLGDEMTR_.2	ncbi_126981590	9.71696	Filtered	Filtered	Filtered	Filtered	Filtered	Filtered	Filtered	Filtered	Filtered
_ADYLNTFEFLDK_.2	ncbi_126981590	1.98012	Filtered	Filtered	Filtered	Filtered	Filtered	Filtered	Filtered	Filtered	Filtered
_TEHLTDADKEK_.2	ncbi_126981591	15.4386	32.9384	9.87388	15.4332	Filtered	11.2844	21.5707	17.6119	23.728	21.0182
_VEHEEVEK_.2	ncbi_126981591	Filtered	13.1288	7.12399	13.1943	6.7325	Filtered	Filtered	Filtered	Filtered	Filtered
_DPSILNELER_.2	ncbi_126981595;ncbi_126996860	7.1395	Filtered	Filtered	Filtered	Filtered	Filtered	Filtered	Filtered	Filtered	Filtered
_SAISDIEVEK_.2	ncbi_126981597	49.3873	1063.58	1222.63	1126.7	1501.6	1328.41	284.59	2846.17	171.041	659.845
_FGVSPDEIK_.2	ncbi_126981597	33.6504	20.5998	66.9151	113.735	91.8777	116.005	192.651	156.155	67.2689	167.949
_QLEENSNLDPR_.2	ncbi_126981597	22.4392	162.227	146.602	138.149	189.686	112.406	56.6442	167.784	Filtered	89.3561
_SAISDIEVEKK_.2	ncbi_126981597	11.3202	8.65162	10.0292	45.8372	Filtered	14.8779	34.8857	Filtered	Filtered	Filtered
_NM[Oxidation (M)]NEENPR_.2	ncbi_126981597	Filtered	53.6308	97.8849	47.3387	75.043	Filtered	Filtered	222.963	40.1221	26.8189
_DIIEPM[Oxidation (M)]IK_.2	ncbi_126981597	41.9577	62.4115	111.431	57.5218	Filtered	Filtered	Filtered	Filtered	Filtered	Filtered
_ITPAHDPNDYEVGK_.2	ncbi_126981597	13.9135	29.4628	Filtered	Filtered	Filtered	Filtered	23.2285	Filtered	Filtered	Filtered
_DINLDVLR_.2	ncbi_126981597	1.57587	Filtered	Filtered	Filtered	Filtered	Filtered	10.6672	Filtered	Filtered	Filtered
_LELEAELEQNHDALMK_.2	ncbi_126981597	1	Filtered	Filtered	Filtered	Filtered	Filtered	1	Filtered	Filtered	Filtered
_QDYPQGIPEC[Carbamidomethyl (C)]GTDALR_.2	ncbi_126981597	9.44159	Filtered	Filtered	Filtered	Filtered	Filtered	Filtered	Filtered	Filtered	Filtered
_TC[Carbamidomethyl (C)]FTMDPGLQEAVK_.2	ncbi_126981597	11.2607	Filtered	Filtered	Filtered	Filtered	Filtered	Filtered	Filtered	Filtered	Filtered
_DVAEELPAQYSPR_.2	ncbi_126981597	39.1468	Filtered	Filtered	Filtered	Filtered	Filtered	Filtered	Filtered	Filtered	Filtered
_KDVAEELPAQYSPR_.3	ncbi_126981597	10.9168	Filtered	Filtered	Filtered	Filtered	Filtered	Filtered	Filtered	Filtered	Filtered
_NGEVVSDFR_.2	ncbi_126981599	138.387	425.695	5906.8	904.101	14049.1	4716.26	712.295	1952.93	2186.9	1860.85
_DALGDFMNGGQADK_.2	ncbi_126981599	12.5679	1164.86	827.791	465.912	2263.7	308.924	82.304	286.41	Filtered	Filtered
_DALGDFM[Oxidation (M)]NGGQADK_.2	ncbi_126981599	Filtered	192.559	192.473	Filtered	376.067	250.306	15.8849	190.571	Filtered	Filtered
_EAVTQEDQPK_.2	ncbi_126981599	19.4623	Filtered	Filtered	248.973	496.711	269.812	85.806	Filtered	123.988	Filtered
_WIENMEWPDK_.2	ncbi_126981599	Filtered	141.797	47.5132	223.597	163.858	Filtered	6.96354	Filtered	Filtered	Filtered
_WIENM[Oxidation (M)]EWPDK_.2	ncbi_126981599	Filtered	91.2922	Filtered	64.5079	76.7016	Filtered	Filtered	Filtered	Filtered	Filtered
_SGHMVPIDAPEMALK_.2	ncbi_126981599	6.11305	49.9819	33.7421	39.9109	38.752	Filtered	8.10016	Filtered	Filtered	Filtered
_SGHMVPIDAPEM[Oxidation (M)]ALK_.2	ncbi_126981599	Filtered	Filtered	8.84525	Filtered	Filtered	Filtered	Filtered	Filtered	Filtered	Filtered
_PVVDSVVR_.2	ncbi_126981599	24.3275	14.3506	24.3879	Filtered	41.1103	Filtered	Filtered	Filtered	18.9419	Filtered
_EQLQEDFGYVEVR_.2	ncbi_126981599	5.46917	66.9411	Filtered	14.0297	Filtered	Filtered	Filtered	Filtered	38.7514	Filtered
_KEAVTQEDQPK_.2	ncbi_126981599	Filtered	Filtered	Filtered	17.2855	4.83549	8.40697	4.5308	8.65934	1.78003	Filtered
_LADLHEEALKEEAEK_.3	ncbi_126981599	9.55625	Filtered	Filtered	96.415	Filtered	Filtered	Filtered	Filtered	15.6766	Filtered
_EAASQDEETDK_.2	ncbi_126981599	Filtered	Filtered	Filtered	2.86466	40.0626	Filtered	Filtered	Filtered	Filtered	Filtered
_LHSPGPLPDPR_.2	ncbi_126981599	Filtered	Filtered	Filtered	Filtered	Filtered	Filtered	Filtered	Filtered	Filtered	Filtered
_TLLNDPDPDIK_.2	ncbi_126981618	2982.15	14409.2	3308.91	9527.83	27353.6	16960.8	7928.13	15634.5	10616.2	17076.8
_STLGGDVC[Carbamidomethyl (C)]EEDPDYDDSVK_.2	ncbi_126981618	375.57	3399.09	891.21	2452.76	3582.78	5650.75	1402.65	6189.75	2001.38	5651.87
_STLGGDVC[Carbamidomethyl (C)]EEDPDYDDSVKR_.3	ncbi_126981618	32.31	2.81151	2.03256	Filtered	Filtered	1.33232	2.75585	Filtered	9.02866	Filtered
_DITIHTR_.2	ncbi_126981618	1983.03	Filtered	Filtered	Filtered	Filtered	Filtered	171.588	Filtered	132.028	156.708
_MLVLGTNK_.2	ncbi_126981618	8.79327	Filtered	Filtered	Filtered	Filtered	Filtered	24.0337	Filtered	63.1782	Filtered
_TLLNDPDPDIKDITIHTR_.3	ncbi_126981618	58.646	Filtered	Filtered	Filtered	Filtered	Filtered	Filtered	Filtered	Filtered	Filtered
_TLLNDPDPDIKDITIHTR_.4	ncbi_126981618	14.0032	Filtered	Filtered	Filtered	Filtered	Filtered	Filtered	Filtered	Filtered	Filtered
_TLLNDPDPDIKDITIHTR_.2	ncbi_126981618	1.30397	Filtered	Filtered	Filtered	Filtered	Filtered	Filtered	Filtered	Filtered	Filtered
_NATGGQTPAADASAAPPAPGAPPPVVR_.3	ncbi_126981618	31.3074	Filtered	Filtered	Filtered	Filtered	Filtered	Filtered	Filtered	Filtered	Filtered
_M[Oxidation (M)]NLNFGR_.2	ncbi_126981618	30.3979	Filtered	Filtered	Filtered	Filtered	Filtered	Filtered	Filtered	Filtered	Filtered
_DYEDEFGDDISLEK_.2	ncbi_126981636	Filtered	23.8573	70.6123	14.2024	101.472	43.4488	12.8198	Filtered	Filtered	Filtered
_IDIQPAEDEDDYDDGLSVK_.2	ncbi_126981640	1.20163	14.1137	26.7212	Filtered	Filtered	Filtered	Filtered	Filtered	Filtered	Filtered
_DLPEADKQDFVDEYETEK_.3	ncbi_126981640	1.32047	Filtered	Filtered	Filtered	Filtered	Filtered	Filtered	Filtered	Filtered	Filtered
_NAPTSTTPEK_.2	ncbi_126981659	Filtered	Filtered	Filtered	Filtered	Filtered	43.8939	63.8984	Filtered	46.6959	Filtered
_AVDDDVDVLPDR_.2	ncbi_126981675	13.5292	221.407	300.855	245.216	1150	305.277	62.8923	386.093	Filtered	123.519
_IIDLSDSSDEGVYEATK_.2	ncbi_126981675	1.24985	6.42936	Filtered	8.47539	Filtered	Filtered	6.44435	Filtered	Filtered	Filtered
_YSFNSPEWEDITDSPK_.2	ncbi_126981675	1	Filtered	Filtered	Filtered	Filtered	Filtered	3.10393	Filtered	Filtered	Filtered
_LETAAPGPK_.2	ncbi_126981685	52.1374	Filtered	Filtered	Filtered	Filtered	Filtered	76.7721	98.8246	Filtered	64.5737
_LPVLPEDEK_.2	ncbi_126981697	29.592	192.414	399.899	200.793	804.355	242.477	84.4752	221.725	66.792	108.058
_EVFVAQC[Carbamidomethyl (C)]DTSSATQR_.2	ncbi_126981697	Filtered	6.0807	3.6072	Filtered	Filtered	Filtered	Filtered	20.0247	Filtered	Filtered
_RLPVLPEDEK_.2	ncbi_126981697	Filtered	17.6262	4.30167	9.65418	Filtered	Filtered	Filtered	Filtered	Filtered	Filtered
_DYHDYEYLK_.2	ncbi_126981697	12.0665	Filtered	Filtered	Filtered	Filtered	Filtered	Filtered	Filtered	Filtered	Filtered
_EEEGVVLVDGVK_.2	ncbi_126981697	5.41397	Filtered	Filtered	Filtered	Filtered	Filtered	Filtered	Filtered	Filtered	Filtered
_LDSLGTC[Carbamidomethyl (C)]GDTSQFK_.2	ncbi_126981697	10.0347	Filtered	Filtered	Filtered	Filtered	Filtered	Filtered	Filtered	Filtered	Filtered
_VTLEIDQK_.2	ncbi_126981699	Filtered	Filtered	38.8216	36.4226	Filtered	121.861	144.201	301.367	56.5217	166.628
_NPINPEAER_.2	ncbi_126981704	166.23	711.376	588.671	812.414	983.025	846.193	310.738	888.307	212.913	285.278
_WDEANAEK_.2	ncbi_126981704	Filtered	101.555	74.3542	68.3177	Filtered	109.318	Filtered	181.873	Filtered	Filtered
_EAEAEQAAAEGR_.2	ncbi_126981704	75.9292	32.5521	Filtered	9.18032	Filtered	Filtered	69.0244	Filtered	105.676	135.007
_TDDLGWR_.2	ncbi_126981704	16.5489	Filtered	12.8765	Filtered	52.9883	Filtered	Filtered	Filtered	Filtered	Filtered
_LTEDFEYSDILDR_.2	ncbi_126981704	6.34793	36.1168	Filtered	Filtered	Filtered	Filtered	11.2458	Filtered	19.0563	17.0542
_SLSELEVLDASTQDLNAK_.2	ncbi_126981704	1.86829	Filtered	Filtered	Filtered	Filtered	Filtered	1	Filtered	Filtered	Filtered
_ETDDVTGALIFR_.2	ncbi_126981704	2.15574	Filtered	Filtered	Filtered	Filtered	Filtered	Filtered	Filtered	Filtered	Filtered
_IKNEMDSSLTFR_.2	ncbi_126981719	9.27475	Filtered	Filtered	Filtered	Filtered	Filtered	Filtered	Filtered	Filtered	Filtered
_ELQNESSIEEIIR_.2	ncbi_126981722	26.4783	10.9308	Filtered	16.5455	Filtered	Filtered	31.5948	Filtered	70.2986	73.8748
_[Acetyl (Protein N-term)]M[Oxidation (M)]DAPTPPSC[Carbamidomethyl (C)]EDIAETLR_.2	ncbi_126981722	1.76308	Filtered	Filtered	9.15755	Filtered	Filtered	Filtered	Filtered	Filtered	Filtered
_[Acetyl (Protein N-term)]MDAPTPPSC[Carbamidomethyl (C)]EDIAETLR_.2	ncbi_126981722	9.49035	Filtered	Filtered	Filtered	Filtered	Filtered	Filtered	Filtered	Filtered	Filtered
_EEVQQDFEGFEK_.2	ncbi_126981733	96.02	2621.19	2388.65	2121.43	3725.39	1900.79	637.749	3328.71	397.829	787.941
_IDIPAGSILENK_.2	ncbi_126981733	56.5932	66.8567	Filtered	52.9731	Filtered	Filtered	159.051	Filtered	387.106	34.8043
_ESLMPLPR_.2	ncbi_126981733	16.4487	Filtered	Filtered	24.3234	Filtered	Filtered	67.7354	Filtered	Filtered	Filtered
_FIADSGQAVEWER_.2	ncbi_126981733	16.0517	Filtered	Filtered	Filtered	Filtered	Filtered	Filtered	Filtered	Filtered	Filtered
_[Acetyl (Protein N-term)]AANLAPPDAC[Carbamidomethyl (C)]SK_.2	ncbi_126981733	79.7736	Filtered	Filtered	Filtered	Filtered	Filtered	Filtered	Filtered	Filtered	Filtered
_IDLNEVQGSGR_.2	ncbi_126981736	34.2735	Filtered	Filtered	159.471	Filtered	Filtered	Filtered	Filtered	249.402	Filtered
_FDASGNVVR_.2	ncbi_126981736	88.1229	Filtered	Filtered	Filtered	Filtered	Filtered	Filtered	Filtered	Filtered	Filtered
_EDLLQYVEK_.2	ncbi_126981736	4.69339	Filtered	Filtered	Filtered	Filtered	Filtered	Filtered	Filtered	Filtered	Filtered
_EDDSVGAEVQEGEAISVGR_.2	ncbi_126981736	2.62796	Filtered	Filtered	Filtered	Filtered	Filtered	Filtered	Filtered	Filtered	Filtered
_FWEEQEEEEK_.2	ncbi_126981738	39.017	284.096	110.546	221.835	340.353	176.481	128.438	344.839	76.5912	200.06
_EEEEEEEEDTWGEEEETKEEK_.3	ncbi_126981738	10.3596	23.7253	43.2791	32.7851	89.5086	60.4611	21.1972	91.2348	2.62406	26.5293
_VVGTGEDGLEELADDLNSSK_.2	ncbi_126981738	5.65147	19.0207	12.1866	11.6009	Filtered	34.1236	22.9078	74.5072	9.10784	15.1065
_FWEEQEEEEKR_.2	ncbi_126981738	4.81222	Filtered	Filtered	7.09267	5.87977	10.7696	6.59344	Filtered	Filtered	Filtered
_EFNPVNNNPR_.2	ncbi_126981738	77.0971	Filtered	Filtered	Filtered	Filtered	Filtered	186.408	234.009	106.854	220.216
_AFHDVVSDR_.2	ncbi_126981738	98.5983	65.5457	Filtered	Filtered	Filtered	Filtered	44.0924	Filtered	35.5445	62.1638
_EQQEEEDER_.2	ncbi_126981738	Filtered	Filtered	Filtered	Filtered	2.5764	Filtered	Filtered	44.4558	Filtered	9.02809
_VLDPNTTRPK_.2	ncbi_126981738	39.5107	Filtered	Filtered	6.06912	Filtered	Filtered	21.877	Filtered	Filtered	Filtered
_[Acetyl (Protein N-term)]SIDLDTHR_.2	ncbi_126981738	94.3737	Filtered	Filtered	Filtered	Filtered	Filtered	8.92182	Filtered	Filtered	Filtered
_DNENNNVNNNFGR_.2	ncbi_126981738	6.11217	Filtered	Filtered	Filtered	Filtered	Filtered	8.81154	Filtered	Filtered	Filtered
_EISEAQHR_.2	ncbi_126981738	39.9526	Filtered	Filtered	Filtered	Filtered	Filtered	Filtered	Filtered	Filtered	Filtered
_QPDVIPDR_.2	ncbi_126981741	310.051	2166.91	1850.19	2272.85	2195.34	2454.97	1067.74	2250.82	1140	644.874
_EDC[Carbamidomethyl (C)]TSPWK_.2	ncbi_126981741	64.8437	64.9769	124.888	137.668	101.478	377.488	310.112	96.0834	75.0111	219.992
_AQVDNWQNMR_.2	ncbi_126981741	16.6148	Filtered	Filtered	Filtered	Filtered	Filtered	Filtered	Filtered	Filtered	Filtered
_STGEADDDDVVAK_.2	ncbi_126981745	833.092	705.497	2648.47	2016.57	4153.22	3940.28	1225.96	1466.86	1575.5	1981.88
_GTYDEIGR_.2	ncbi_126981745	470.69	258.628	469.145	164.137	729.471	1054.85	615.987	668.289	734.038	548.213
_EGFQLMDR_.2	ncbi_126981745	90.1375	Filtered	Filtered	27.0379	Filtered	Filtered	44.9518	Filtered	Filtered	Filtered
_FSAQEADDALDQMDVDDNGK_.2	ncbi_126981745	3.60804	Filtered	Filtered	14.8231	Filtered	Filtered	7.14925	Filtered	10.4544	Filtered
_SGGGSNVFDM[Oxidation (M)]FTQR_.2	ncbi_126981745	7.44095	Filtered	Filtered	15.1419	Filtered	Filtered	Filtered	Filtered	Filtered	Filtered
_SGGGSNVFDMFTQR_.2	ncbi_126981745	7.47279	Filtered	Filtered	Filtered	Filtered	Filtered	Filtered	Filtered	Filtered	Filtered
_VPIEPGQK_.2	ncbi_126981753	29.5441	76.6646	205.91	156.681	128.655	225.928	101.853	153.604	104.75	75.2455
_LDSWEDDSR_.2	ncbi_126981753	20.2838	78.1761	164.894	46.3293	258.793	86.5194	34.8318	164.032	Filtered	Filtered
_LKEDSIDTSK_.2	ncbi_126981753	44.1396	155.241	104.025	58.3349	Filtered	64.0248	49.4981	129.438	Filtered	46.5858
_EIPKEEK_.2	ncbi_126981753	34.0179	123.91	75.871	97.1195	109.458	87.9468	Filtered	53.9557	29.8377	Filtered
_TNVEVELVDNK_.2	ncbi_126981753	Filtered	72.1128	44.4096	73.2271	Filtered	73.8994	64.2053	Filtered	92.9159	Filtered
_TEDATNPPETKPIETEEK_.3	ncbi_126981753	1.56162	Filtered	2.90461	3.62201	Filtered	Filtered	2.5258	Filtered	Filtered	Filtered
_KEIPADEVTEEEEGDR_.3	ncbi_126981753	Filtered	24.0937	Filtered	12.5069	1.56563	Filtered	Filtered	Filtered	Filtered	Filtered
_EVVGGDEEVVLVEGR_.2	ncbi_126981753	Filtered	Filtered	Filtered	Filtered	Filtered	Filtered	8.7831	Filtered	Filtered	Filtered
_VANEAEFILNR_.2	ncbi_126981753	5.59896	Filtered	Filtered	Filtered	Filtered	Filtered	Filtered	Filtered	Filtered	Filtered
_EQDPPVPEPR_.2	ncbi_126981785	66.9895	271.909	500.541	711.668	393.226	397.895	164.559	192.946	115.939	53.5945
_NPEPILPR_.2	ncbi_126981785	33.062	13.2169	Filtered	24.9956	Filtered	Filtered	108.757	59.3021	101.577	Filtered
_VEFPYPADNSPQDR_.2	ncbi_126981785	37.3228	Filtered	Filtered	Filtered	218.157	Filtered	48.6434	Filtered	76.5454	Filtered
_GFDQLIEATR_.2	ncbi_126981785	15.7914	Filtered	Filtered	Filtered	Filtered	Filtered	Filtered	Filtered	Filtered	Filtered
_LEEDLIAQIK_.2	ncbi_126981785	9.02011	Filtered	Filtered	Filtered	Filtered	Filtered	Filtered	Filtered	Filtered	Filtered
_AGNAINEDGIPPPVLVR_.2	ncbi_126981785	5.70681	Filtered	Filtered	Filtered	Filtered	Filtered	Filtered	Filtered	Filtered	Filtered
_ESTPSRPAPAVPR_.3	ncbi_126981785	17.1737	Filtered	Filtered	Filtered	Filtered	Filtered	Filtered	Filtered	Filtered	Filtered
_VPLVGLETK_.2	ncbi_126981785	9.66374	Filtered	Filtered	Filtered	Filtered	Filtered	Filtered	Filtered	Filtered	Filtered
_EPLGPPSAPQLQR_.2	ncbi_126981785	9.00884	Filtered	Filtered	Filtered	Filtered	Filtered	Filtered	Filtered	Filtered	Filtered
_TETQDDDLR_.2	ncbi_126981787	82.5504	149.601	892.157	610.453	630.895	413.862	263.749	Filtered	242.998	180.803
_TETQDDDLRK_.2	ncbi_126981787	43.5906	Filtered	Filtered	12.3372	Filtered	8.85598	21.0521	Filtered	10.0101	Filtered
_LLSC[Carbamidomethyl (C)]DASVK_.2	ncbi_126981787	31.5234	Filtered	Filtered	Filtered	Filtered	Filtered	17.415	Filtered	Filtered	Filtered
_VLAAENPSVR_.2	ncbi_126981787	43.3756	Filtered	Filtered	Filtered	Filtered	Filtered	Filtered	Filtered	Filtered	Filtered
_EDAPYAER_.2	ncbi_126981789	121.921	159.93	409.089	230.609	169.764	188.475	162.556	423.118	246.987	157.135
_MVGDFEGKPR_.2	ncbi_126981789	39.0096	216.95	140.292	234.503	248.047	Filtered	17.4392	40.1763	Filtered	19.428
_M[Oxidation (M)]VGDFEGKPR_.2	ncbi_126981789	42.4854	99.9626	200.335	73.0562	121.016	12.4152	5.02861	57.9692	Filtered	Filtered
_EYEEVTVGER_.2	ncbi_126981789	35.0837	139.892	Filtered	76.426	Filtered	81.3295	74.8733	211.535	157.374	91.5992
_IEGEFEGKPK_.2	ncbi_126981789	6.39186	36.094	13.777	25.3697	33.6374	49.3843	12.9741	26.557	Filtered	Filtered
_MVGDFEGKPK_.2	ncbi_126981789	Filtered	9.10614	Filtered	7.49826	14.2059	Filtered	Filtered	Filtered	1.68826	Filtered
_MEGDFIAPTPEEAPR_.2	ncbi_126981789	Filtered	19.0854	18.2144	21.9917	Filtered	Filtered	Filtered	Filtered	Filtered	Filtered
_LEGDFEGKPVEEAPVGER_.3	ncbi_126981789	2.35527	Filtered	7.70675	5.95532	Filtered	Filtered	Filtered	Filtered	Filtered	Filtered
_SHEVPVGER_.2	ncbi_126981789	Filtered	Filtered	49.5517	35.7612	76.7002	Filtered	Filtered	Filtered	Filtered	Filtered
_RPSDNLRPEGDFSVPDK_.3	ncbi_126981789	2.38657	Filtered	Filtered	4.82293	Filtered	Filtered	Filtered	Filtered	Filtered	Filtered
_MDGDFYAPSPDEVPR_.2	ncbi_126981789	15.4564	19.6464	Filtered	24.1743	Filtered	Filtered	11.4977	Filtered	23.8134	Filtered
_M[Oxidation (M)]DGDFYAPSPDEVPR_.2	ncbi_126981789	7.86392	Filtered	Filtered	Filtered	Filtered	Filtered	Filtered	Filtered	Filtered	Filtered
_MDGDFYAPSPDEAPR_.2	ncbi_126981789	23.6396	Filtered	Filtered	Filtered	Filtered	Filtered	14.523	Filtered	Filtered	Filtered
_M[Oxidation (M)]DGDFEGKPR_.2	ncbi_126981789	Filtered	Filtered	12.3013	Filtered	Filtered	Filtered	Filtered	Filtered	Filtered	Filtered
_EYEQVTVGER_.2	ncbi_126981789	29.0777	Filtered	Filtered	Filtered	Filtered	Filtered	38.7002	Filtered	Filtered	Filtered
_EHEEITIGER_.2	ncbi_126981789	Filtered	Filtered	Filtered	10.8342	Filtered	Filtered	Filtered	Filtered	Filtered	Filtered
_EDAPYAQR_.2	ncbi_126981789	150.068	Filtered	Filtered	Filtered	Filtered	Filtered	Filtered	Filtered	Filtered	Filtered
_AVEEAEDVDLTSR_.2	ncbi_126981818	13.0099	Filtered	62.2039	10.2101	41.6349	Filtered	Filtered	Filtered	Filtered	Filtered
_TYDAQAEFDR_.2	ncbi_126981819	413.597	Filtered	Filtered	111.186	Filtered	Filtered	138.044	Filtered	150.601	75.4431
_NLGLFQSC[Carbamidomethyl (C)]KPDGEE_.2	ncbi_126981819	6.25837	15.6364	Filtered	Filtered	Filtered	Filtered	Filtered	Filtered	Filtered	Filtered
_GQVITSDGVEDK_.2	ncbi_126981830	285.981	214.751	59.6937	187.46	Filtered	45.0417	353.56	81.8488	178.103	155.162
_GEGGYLVNSEGER_.2	ncbi_126981830	495.512	422.391	Filtered	441.833	Filtered	Filtered	413.061	141.329	406.311	183.174
_HTLSSVDEATGEVK_.2	ncbi_126981830	26.773	Filtered	Filtered	Filtered	Filtered	Filtered	3.73138	Filtered	25.1379	Filtered
_C[Carbamidomethyl (C)]C[Carbamidomethyl (C)]C[Carbamidomethyl (C)]VADR_.2	ncbi_126981830	39.7877	Filtered	68.4432	Filtered	Filtered	Filtered	Filtered	Filtered	Filtered	Filtered
_PVIDHTLDDAEC[Carbamidomethyl (C)]ATVPPAIR_.2	ncbi_126981830	5.51905	Filtered	Filtered	Filtered	Filtered	Filtered	Filtered	Filtered	Filtered	Filtered
_PVIDHTLDDAEC[Carbamidomethyl (C)]ATVPPAIR_.3	ncbi_126981830	4.18058	Filtered	Filtered	Filtered	Filtered	Filtered	Filtered	Filtered	Filtered	Filtered
_GNVSTAEIR_.2	ncbi_126981830	55.2436	Filtered	Filtered	Filtered	Filtered	Filtered	Filtered	Filtered	Filtered	Filtered
_FNEINLDK_.2	ncbi_126981831	21.4903	52.1667	92.8478	60.8708	Filtered	Filtered	40.6647	Filtered	Filtered	Filtered
_HVYDMLEYK_.2	ncbi_126981831	8.64016	Filtered	Filtered	Filtered	Filtered	Filtered	Filtered	Filtered	Filtered	Filtered
_SGDVDAIVDVINK_.2	ncbi_126981836	5.44854	9.05164	Filtered	25.2588	Filtered	Filtered	5.69964	Filtered	36.9427	Filtered
_SLNQDVSESK_.2	ncbi_126981840	52.5216	109.136	88.7985	58.1567	75.8815	Filtered	65.7976	76.5828	Filtered	202.653
_ITPDTLPNNPC[Carbamidomethyl (C)]R_.2	ncbi_126981840	26.2611	Filtered	Filtered	Filtered	Filtered	Filtered	24.7517	Filtered	Filtered	9.32655
_DLPNALDEK_.2	ncbi_126981848	104.339	1281.92	1127.16	919.512	1468.85	375.912	387.726	689.579	555.86	381.882
_VWDIGGQPR_.2	ncbi_126981848	55.3566	465.027	242.547	577.451	201.663	532.131	270.655	223.971	348.877	135.642
_FPWGDGNK_.2	ncbi_126981853	509.958	1889.89	1600.56	1746.71	4329.79	1290.71	827.058	1258.06	299.574	1253.27
_QVVLGPEAK_.2	ncbi_126981859	309.015	Filtered	Filtered	Filtered	Filtered	66.7073	328.496	67.3677	665.756	443.916
_EGEANVVELEVEGYNNK_.2	ncbi_126981859	20.0033	34.5885	Filtered	Filtered	Filtered	Filtered	Filtered	Filtered	38.9449	Filtered
_VGSPEEFQGDER_.2	ncbi_126981862	186.098	290.761	373.42	247.424	274.626	168.189	191.54	1183.51	304.436	772.127
_DQFEEHK_.2	ncbi_126981862	111.411	409.562	145.265	94.3706	438.743	Filtered	Filtered	335.902	131.058	227.216
_EM[Oxidation (M)]AEAPEWR_.2	ncbi_126981862	31.1303	Filtered	Filtered	Filtered	Filtered	Filtered	47.5513	Filtered	105.582	265.37
_EMAEAPEWR_.2	ncbi_126981862	31.5583	Filtered	Filtered	Filtered	Filtered	Filtered	32.4815	Filtered	Filtered	Filtered
_DQSPPSNLSK_.2	ncbi_126981862	130.57	Filtered	Filtered	Filtered	Filtered	Filtered	21.012	Filtered	Filtered	48.2776
_EDALLQYR_.2	ncbi_126981862	68.5389	Filtered	Filtered	Filtered	Filtered	Filtered	23.8784	Filtered	Filtered	Filtered
_LVSTIPEPLK_.2	ncbi_126981862	25.7391	Filtered	Filtered	Filtered	Filtered	Filtered	13.6175	Filtered	Filtered	Filtered
_GDNVLVTHK_.2	ncbi_126981862	122.742	Filtered	Filtered	Filtered	Filtered	Filtered	Filtered	Filtered	Filtered	Filtered
_MSDDHIFK_.2	ncbi_126981862	42.7336	Filtered	Filtered	Filtered	Filtered	Filtered	Filtered	Filtered	Filtered	Filtered
_VNVSFEFNR_.2	ncbi_126981862	13.2518	Filtered	Filtered	Filtered	Filtered	Filtered	Filtered	Filtered	Filtered	Filtered
_GHAFTQTADLDDLIAR_.3	ncbi_126981862	1	Filtered	Filtered	Filtered	Filtered	Filtered	Filtered	Filtered	Filtered	Filtered
_IGQEIEVR_.2	ncbi_126981869	35.2132	Filtered	72.6427	Filtered	147	Filtered	106.549	Filtered	Filtered	119.385
_SFDVNKPGC[Carbamidomethyl (C)]EVEDLK_.2	ncbi_126981869	3.00829	Filtered	8.3679	2.69987	Filtered	Filtered	4.5646	Filtered	9.24449	1.00941
_SFDVNKPGC[Carbamidomethyl (C)]EVEDLK_.3	ncbi_126981869	6.88011	Filtered	1	Filtered	Filtered	Filtered	1	Filtered	Filtered	Filtered
_EQYDQILR_.2	ncbi_126981869	46.4623	Filtered	Filtered	Filtered	Filtered	Filtered	58.4596	Filtered	Filtered	Filtered
_IDPTLC[Carbamidomethyl (C)]R_.2	ncbi_126981869	47.4815	Filtered	Filtered	Filtered	Filtered	Filtered	57.4171	Filtered	Filtered	Filtered
_IPIPDRDFLTEPR_.3	ncbi_126981869	7.00176	Filtered	Filtered	Filtered	Filtered	Filtered	Filtered	Filtered	Filtered	Filtered
_ALEQAEEAGNVEDVEK_.2	ncbi_126981877;ncbi_126992367	1.98493	18.2954	7.55345	17.7263	Filtered	12.1601	6.54163	Filtered	Filtered	1.00116
_FESDTDTEIIAK_.2	ncbi_126981881	29.0555	56.9419	158.978	62.8988	127.879	226.074	116.747	38.0895	105.915	210.464
_DGC[Carbamidomethyl (C)]EFGGR_.2	ncbi_126981881	113.508	Filtered	Filtered	Filtered	Filtered	68.0681	40.672	Filtered	Filtered	56.4364
_EHISEIR_.2	ncbi_126981881	110.915	Filtered	Filtered	Filtered	Filtered	Filtered	49.2522	Filtered	Filtered	Filtered
_GC[Carbamidomethyl (C)]NVDC[Carbamidomethyl (C)]PR_.2	ncbi_126981881	38.1825	Filtered	Filtered	Filtered	Filtered	Filtered	51.9308	Filtered	Filtered	Filtered
_EFTEDFNNSMK_.2	ncbi_126981882	28.7554	Filtered	7.39884	7.07982	Filtered	Filtered	18.0958	Filtered	Filtered	Filtered
_EFTEDFNNSM[Oxidation (M)]K_.2	ncbi_126981882	30.2857	Filtered	Filtered	24.4037	Filtered	Filtered	12.6811	Filtered	Filtered	Filtered
_TEEEIQTLR_.2	ncbi_126981882	148.686	Filtered	Filtered	Filtered	Filtered	Filtered	Filtered	Filtered	Filtered	Filtered
_MGGSGSNSTQDFEEALK_.2	ncbi_126981882	4.29152	Filtered	Filtered	Filtered	Filtered	Filtered	Filtered	Filtered	Filtered	Filtered
_ELEAALPGC[Carbamidomethyl (C)]R_.2	ncbi_126981885	14.1482	Filtered	Filtered	Filtered	Filtered	Filtered	Filtered	Filtered	Filtered	Filtered
_DYNSLPVTGSR_.2	ncbi_126981885	6.81563	Filtered	Filtered	Filtered	Filtered	Filtered	Filtered	Filtered	Filtered	Filtered
_ETTGGGGGAVADFYK_.2	ncbi_126981889	14.5288	Filtered	Filtered	Filtered	Filtered	39.9512	Filtered	Filtered	Filtered	Filtered
_EMVYPPPTDPYK_.2	ncbi_126981889	44.7152	Filtered	Filtered	Filtered	Filtered	Filtered	34.6518	Filtered	Filtered	Filtered
_REEDEGVIDK_.2	ncbi_126981900	Filtered	51.0306	25.9125	31.3173	65.5565	32.0242	Filtered	Filtered	Filtered	Filtered
_YPC[Carbamidomethyl (C)]SEC[Carbamidomethyl (C)]TK_.2	ncbi_126981913	66.1632	Filtered	11.6271	Filtered	Filtered	Filtered	26.273	Filtered	Filtered	Filtered
_YTEIDLSDC[Carbamidomethyl (C)]R_.2	ncbi_126981913	23.6652	Filtered	Filtered	Filtered	Filtered	Filtered	28.9193	Filtered	Filtered	Filtered
_ASDAAGARLK_.2	ncbi_126981949	Filtered	Filtered	Filtered	31.0142	78.6015	Filtered	Filtered	Filtered	Filtered	Filtered
_EDGSVIHFNNPK_.2	ncbi_126981953	9.43432	Filtered	Filtered	32.7982	Filtered	Filtered	6.54325	3.03503	12.7244	Filtered
_VVTEGEFVIK_.2	ncbi_126981955	100.798	196.171	48.1958	136.988	Filtered	52.3573	146.973	93.7016	167.831	202.575
_NIEDYENELLR_.2	ncbi_126981955	29.7441	Filtered	89.0351	Filtered	Filtered	Filtered	32.0475	Filtered	Filtered	Filtered
_SVFAEAYDPEEDDDEGER_.2	ncbi_126981955	18.4374	Filtered	Filtered	14.8323	Filtered	Filtered	5.24705	Filtered	5.81498	Filtered
_TYEAGELIIR_.2	ncbi_126981955	25.2645	Filtered	Filtered	Filtered	Filtered	Filtered	Filtered	Filtered	Filtered	Filtered
_TDSEAEPALVGK_.2	ncbi_126981955	48.1115	Filtered	Filtered	Filtered	Filtered	Filtered	Filtered	Filtered	Filtered	Filtered
_QGDGGDGMYFIEEGTVR_.2	ncbi_126981955	1	Filtered	Filtered	Filtered	Filtered	Filtered	Filtered	Filtered	Filtered	Filtered
_DLLDGGDSGK_.2	ncbi_126982014;ncbi_126989123;ncbi_126989129;ncbi_126989152;ncbi_126989480;ncbi_126990569;ncbi_126993149;ncbi_126994759;ncbi_126998562	65.1877	4024.82	4502.8	3085.73	3280.48	1024.43	634.964	1481.76	346.443	1035.79
_IDM[Oxidation (M)]ADWDDVK_.2	ncbi_126982014;ncbi_126989123;ncbi_126989129;ncbi_126989152;ncbi_126989480;ncbi_126990569;ncbi_126993149;ncbi_126994759;ncbi_126998562	Filtered	259.768	594.286	99.9708	89.2692	102.851	36.4182	179.247	Filtered	48.6048
_IDMADWDDVK_.2	ncbi_126982014;ncbi_126989123;ncbi_126989129;ncbi_126989152;ncbi_126989480;ncbi_126990569;ncbi_126993149;ncbi_126994759;ncbi_126998562	Filtered	600.851	1031.65	595.217	208.515	Filtered	53.239	224.944	Filtered	Filtered
_ELLQEVR_.2	ncbi_126982014;ncbi_126989123;ncbi_126989129;ncbi_126989152;ncbi_126989480;ncbi_126990569;ncbi_126993149;ncbi_126994759;ncbi_126998562	5.56956	Filtered	Filtered	Filtered	Filtered	Filtered	14.1757	Filtered	Filtered	Filtered
_IDMADWDDVKR_.2	ncbi_126982014;ncbi_126989123;ncbi_126989129;ncbi_126989152;ncbi_126989480;ncbi_126990569;ncbi_126993149;ncbi_126994759;ncbi_126998562	Filtered	Filtered	Filtered	35.0551	Filtered	Filtered	7.57823	Filtered	Filtered	Filtered
_IDMADWDDVKR_.3	ncbi_126982014;ncbi_126989123;ncbi_126989129;ncbi_126989152;ncbi_126989480;ncbi_126990569;ncbi_126993149;ncbi_126994759;ncbi_126998562	Filtered	Filtered	Filtered	Filtered	Filtered	Filtered	Filtered	Filtered	Filtered	Filtered
_HVYPFPGQPQR_.2	ncbi_126982014;ncbi_126989123;ncbi_126989129;ncbi_126989152;ncbi_126989480;ncbi_126990569;ncbi_126993149;ncbi_126994759;ncbi_126998562	15.4925	Filtered	Filtered	Filtered	Filtered	Filtered	Filtered	Filtered	Filtered	Filtered
_YNDIPLVC[Carbamidomethyl (C)]DK_.2	ncbi_126982022	33.2247	231.867	55.3573	228.678	Filtered	Filtered	96.5107	Filtered	113.4	Filtered
_IHQDDVR_.2	ncbi_126982022	21.5955	Filtered	59.0533	25.9766	Filtered	Filtered	Filtered	Filtered	Filtered	Filtered
_NFVTTHPEYK_.2	ncbi_126982022	35.6075	Filtered	Filtered	Filtered	Filtered	Filtered	38.209	Filtered	Filtered	Filtered
_GYLSDVDC[Carbamidomethyl (C)]R_.2	ncbi_126982022	32.0742	Filtered	Filtered	Filtered	Filtered	Filtered	Filtered	Filtered	Filtered	Filtered
_[Acetyl (Protein N-term)]M[Oxidation (M)]DSEAESSDVVSDAVEK_.2	ncbi_126982062	1.1252	Filtered	35.296	25.5125	Filtered	58.1565	18.1988	Filtered	Filtered	Filtered
_[Acetyl (Protein N-term)]MDSEAESSDVVSDAVEK_.2	ncbi_126982062	1.35836	Filtered	Filtered	8.00852	Filtered	Filtered	Filtered	Filtered	Filtered	Filtered
_VDLSTLPTR_.2	ncbi_126982062	6.79088	Filtered	Filtered	Filtered	Filtered	Filtered	Filtered	Filtered	Filtered	Filtered
_AAAASPGTDTIFGK_.2	ncbi_126982073	40.6226	Filtered	Filtered	Filtered	Filtered	Filtered	Filtered	Filtered	Filtered	Filtered
_KC[Carbamidomethyl (C)]DEELVEK_.2	ncbi_126982076	8.36989	65.601	50.0231	51.3722	177.222	42.098	22.3037	56.3393	53.2101	36.8196
_C[Carbamidomethyl (C)]DEELVEK_.2	ncbi_126982076	8.06957	54.6196	85.6702	41.3102	100.667	122.993	58.4083	Filtered	50.9676	Filtered
_NVC[Carbamidomethyl (C)]FDPAEAEDVC[Carbamidomethyl (C)]NQEK_.2	ncbi_126982076	6.92374	Filtered	Filtered	Filtered	Filtered	Filtered	5.2725	Filtered	Filtered	Filtered
_TLESELKR_.2	ncbi_126982076	48.6591	Filtered	Filtered	Filtered	Filtered	Filtered	Filtered	Filtered	Filtered	Filtered
_GC[Carbamidomethyl (C)]LLDEELSK_.2	ncbi_126982078	58.229	35.8238	Filtered	53.3782	Filtered	138.814	191.485	Filtered	206.72	299.432
_LSKEDLEFLK_.2	ncbi_126982078	13.6204	Filtered	12.071	15.4251	Filtered	Filtered	11.026	Filtered	Filtered	12.1183
_MDENNDGNLTQEEFLK_.2	ncbi_126982078	8.33032	Filtered	Filtered	8.31553	Filtered	Filtered	13.636	Filtered	Filtered	18.2384
_EDLEFLK_.2	ncbi_126982078	2.96438	Filtered	6.75202	Filtered	Filtered	Filtered	9.52383	Filtered	Filtered	Filtered
_MYDVDGNGVIDVSEMTK_.2	ncbi_126982078	2.13548	Filtered	Filtered	34.87	Filtered	Filtered	Filtered	Filtered	Filtered	Filtered
_MPEDESTPEK_.2	ncbi_126982079	47.2924	406.282	613.074	579.677	817.699	356.806	135.571	238.678	366.242	147.689
_M[Oxidation (M)]PEDESTPEK_.2	ncbi_126982079	Filtered	61.8634	74.5472	40.156	77.5607	68.2453	19.0443	59.2133	57.3105	20.927
_LKPEVLEDLR_.2	ncbi_126982079	102.585	11.534	11.8786	38.0415	Filtered	Filtered	50.6961	Filtered	117.87	106.793
_TFDANGDGTIDFR_.2	ncbi_126982079	16.5093	30.8531	97.694	Filtered	44.793	Filtered	47.5397	Filtered	Filtered	Filtered
_LSLEEFIEGAK_.2	ncbi_126982079	19.7966	30.662	Filtered	14.6261	Filtered	Filtered	18.5414	Filtered	53.0203	Filtered
_MPEDESTPEKR_.2	ncbi_126982079	13.8156	Filtered	36.2234	30.8421	Filtered	Filtered	Filtered	Filtered	Filtered	Filtered
_SNTEFTDSEIQEWYK_.2	ncbi_126982079	4.34858	Filtered	Filtered	Filtered	Filtered	Filtered	Filtered	Filtered	Filtered	Filtered
_GAGPGEDTGPALPTTAR_.2	ncbi_126982085	9.84039	Filtered	Filtered	Filtered	Filtered	Filtered	Filtered	Filtered	Filtered	Filtered
_TVNTDDLVIDR_.2	ncbi_126982094	160.298	1140.89	35.7052	729.603	Filtered	755.456	332.865	Filtered	269.192	637.111
_EHTLATHPGLQAR_.3	ncbi_126982094	103.205	11.4713	Filtered	Filtered	Filtered	Filtered	Filtered	Filtered	Filtered	Filtered
_EHTLATHPGLQAR_.2	ncbi_126982094	30.3623	Filtered	Filtered	Filtered	Filtered	Filtered	Filtered	Filtered	Filtered	Filtered
_NSFGDGGEVGFK_.2	ncbi_126982106	30.9047	49.8062	464.577	131.156	133.317	183.836	160.83	Filtered	96.7592	103.091
_SPGLEGGEAK_.2	ncbi_126982106	82.6769	126.362	281.366	246.35	218.889	212.055	197.872	218.93	Filtered	136.158
_GFNNSGGFGNR_.2	ncbi_126982106	18.212	Filtered	Filtered	Filtered	Filtered	Filtered	50.7861	Filtered	Filtered	Filtered
_SNTGGPVEKEDEK_.2	ncbi_126982107	Filtered	Filtered	2.12204	1.63189	1.86104	Filtered	Filtered	Filtered	Filtered	Filtered
_EGEM[Oxidation (M)]GENC[Carbamidomethyl (C)]AEEAA_.2	ncbi_126982107	Filtered	Filtered	Filtered	Filtered	Filtered	Filtered	Filtered	Filtered	Filtered	Filtered
_YNADESLEETLEESGWK_.2	ncbi_126982108	1	7.31224	19.6468	4.30678	Filtered	Filtered	5.18017	Filtered	14.6801	Filtered
_YPGEGGESVYQR_.2	ncbi_126982108	43.7296	Filtered	Filtered	Filtered	Filtered	Filtered	Filtered	Filtered	Filtered	Filtered
_AVFVDLEPTVVDEIR_.2	ncbi_126982115	2.07898	38.6233	84.0899	47.4529	82.6432	329.57	64.735	334.156	125.415	194.805
_ALEEAQEEAR_.2	ncbi_126982116	85.9835	Filtered	102.662	24.0985	48.6651	46.2483	47.6386	Filtered	44.1521	Filtered
_WSDVSVDDNK_.2	ncbi_126982132	22.0682	50.8143	109.816	100.658	119.215	60.7818	24.5847	97.8143	57.1081	Filtered
_TQDEIITTDETQLK_.2	ncbi_126982132	10.4159	23.9917	14.1799	24.5633	Filtered	Filtered	25.5223	Filtered	34.0908	Filtered
_GDILVAEGGLVNR_.2	ncbi_126982132	7.36023	Filtered	Filtered	Filtered	Filtered	Filtered	Filtered	Filtered	Filtered	Filtered
_FASGGDFNQGVLQNVTK_.2	ncbi_126982133	1	Filtered	Filtered	Filtered	Filtered	Filtered	Filtered	Filtered	Filtered	Filtered
_NVLEDM[Oxidation (M)]ER_.2	ncbi_126982134	30.5973	214.018	382.578	166.201	376.136	179.503	146.904	509.361	Filtered	120.517
_NVLEDMER_.2	ncbi_126982134	9.8267	55.5639	76.6105	117.225	116.08	33.2332	20.1418	55.9914	Filtered	Filtered
_EDEFAPLK_.2	ncbi_126982134	6.47115	Filtered	39.4902	20.8617	Filtered	Filtered	26.2931	Filtered	52.1207	61.1623
_AKPETESPAAAPK_.2	ncbi_126982134	29.0284	Filtered	Filtered	Filtered	Filtered	Filtered	20.6708	Filtered	33.486	53.7285
_TVSSLNEEQTK_.2	ncbi_126982134	62.2331	Filtered	Filtered	Filtered	Filtered	Filtered	24.8933	Filtered	28.8578	Filtered
_LDNVLLDQDGHIK_.2	ncbi_126982141	21.2868	21.924	Filtered	4.45109	Filtered	Filtered	29.6069	Filtered	133.225	9.82129
_[Acetyl (Protein N-term)]TDEQQQQDEENNPGAGDMK_.2	ncbi_126982141	Filtered	Filtered	Filtered	Filtered	Filtered	Filtered	Filtered	Filtered	Filtered	Filtered
_DIIIQDDDVEC[Carbamidomethyl (C)]TMIEK_.2	ncbi_126982141	1.69397	10.2673	Filtered	Filtered	Filtered	Filtered	5.65356	Filtered	Filtered	Filtered
_LIPGTDNMK_.2	ncbi_126982141	15.4713	Filtered	Filtered	50.9639	Filtered	Filtered	Filtered	Filtered	Filtered	Filtered
_GEAVC[Carbamidomethyl (C)]IDR_.2	ncbi_126982158	95.8246	109.328	93.2493	221.339	Filtered	Filtered	103.774	Filtered	151.78	130.572
_VSDQPGGSLPDIETTR_.2	ncbi_126982161	12.2734	Filtered	48.9012	52.3246	255.261	68.8755	36.8116	Filtered	21.3274	Filtered
_EFLELFPIDTVPLAPNR_.2	ncbi_126982161	1.57063	Filtered	Filtered	Filtered	Filtered	Filtered	Filtered	Filtered	Filtered	Filtered
_EQPEIPNAK_.2	ncbi_126982170	138.346	Filtered	2381.93	491.052	837.499	605.486	624.768	208.591	Filtered	380.417
_VC[Carbamidomethyl (C)]DC[Carbamidomethyl (C)]PYK_.2	ncbi_126982170	203.034	59.4161	163.186	58.4859	Filtered	79.8715	113.966	36.2753	Filtered	76.1049
_EGQNLLVR_.2	ncbi_126982170	24.1909	Filtered	Filtered	Filtered	Filtered	Filtered	Filtered	Filtered	Filtered	Filtered
_YEVPNER_.2	ncbi_126982179	114.898	601.658	350.122	372.278	938.092	326.284	362.091	511.157	194.497	366.15
_KFTEDFGQEG_.2	ncbi_126982179	7.20976	289.045	151.507	186.304	253.276	228.132	44.9812	236.884	Filtered	192.685
_SLADSKPSVNDEDLEK_.3	ncbi_126982179	42.1523	70.8393	10.8385	57.2577	Filtered	Filtered	4.40581	Filtered	1.43393	11.0337
_SLADSKPSVNDEDLEK_.2	ncbi_126982179	7.59139	20.5896	Filtered	23.3073	Filtered	Filtered	11.1664	22.3529	1.54862	19.0002
_LNLGDTPHNLTDEDFR_.3	ncbi_126982179	17.2791	Filtered	Filtered	Filtered	Filtered	Filtered	13.3729	Filtered	Filtered	Filtered
_LNLGDTPHNLTDEDFR_.2	ncbi_126982179	3.11388	Filtered	Filtered	Filtered	Filtered	Filtered	1.7276	Filtered	Filtered	Filtered
_WLGESEQHVK_.2	ncbi_126982179	36.1678	Filtered	Filtered	Filtered	Filtered	Filtered	13.2851	Filtered	Filtered	Filtered
_EAVILPIR_.2	ncbi_126982179	2.00437	Filtered	Filtered	Filtered	Filtered	Filtered	Filtered	Filtered	Filtered	Filtered
_IYIPLPEAPAR_.2	ncbi_126982179	7.78323	Filtered	Filtered	Filtered	Filtered	Filtered	Filtered	Filtered	Filtered	Filtered
_MEGAIVAEKPNVSWEDVAGLEGAK_.3	ncbi_126982179	1	Filtered	Filtered	Filtered	Filtered	Filtered	Filtered	Filtered	Filtered	Filtered
_ADLAEDYTK_.2	ncbi_126982183	726.613	346.039	1495.2	873.803	1053.69	1408.85	991.326	566.131	772.475	2019.24
_IYHPNVDEK_.2	ncbi_126982183	588.141	1031.52	55.9901	252.033	57.992	100.998	360.233	296.484	275.158	236.391
_ADLAEDYTKDR_.2	ncbi_126982183	15.3632	Filtered	Filtered	Filtered	Filtered	Filtered	Filtered	Filtered	Filtered	Filtered
_IEVNFPAEYPFKPPK_.3	ncbi_126982183	6.54928	Filtered	Filtered	Filtered	Filtered	Filtered	Filtered	Filtered	Filtered	Filtered
_IEVNFPAEYPFK_.2	ncbi_126982183	2.92229	Filtered	Filtered	Filtered	Filtered	Filtered	Filtered	Filtered	Filtered	Filtered
_EEDIADPSLWR_.2	ncbi_126982192	41.6296	Filtered	Filtered	Filtered	Filtered	Filtered	73.7283	Filtered	114.815	59.9959
_VVIAGDLFER_.2	ncbi_126982192	5.32975	Filtered	Filtered	Filtered	Filtered	Filtered	Filtered	Filtered	Filtered	Filtered
_EGPLC[Carbamidomethyl (C)]EEPIR_.2	ncbi_126982199	17.486	Filtered	194.45	29.326	108.43	131.24	29.7308	Filtered	Filtered	140.611
_PDYVETNFDER_.2	ncbi_126982201	12.998	32.657	Filtered	16.099	Filtered	Filtered	31.9297	Filtered	Filtered	Filtered
_SGFVPC[Carbamidomethyl (C)]ETEWGR_.2	ncbi_126982201	10.2481	Filtered	Filtered	Filtered	Filtered	Filtered	Filtered	Filtered	Filtered	Filtered
_DYGDM[Oxidation (M)]ENTDLAER_.2	ncbi_126982204	3.48977	30.1463	26.9812	16.5438	34.5044	60.18	15.8813	113.33	31.3291	54.7009
_DYGDMENTDLAER_.2	ncbi_126982204	13.7818	65.8837	81.5586	97.1738	57.0591	7.10668	27.0618	143.73	Filtered	Filtered
_DAEDAWDALK_.2	ncbi_126982204	17.6071	19.3553	72.9117	28.36	54.9014	Filtered	92.3455	Filtered	98.6469	70.4915
_FDVAYPYGK_.2	ncbi_126982204	22.8786	Filtered	Filtered	Filtered	Filtered	Filtered	Filtered	Filtered	Filtered	Filtered
_LPGPEEVC[Carbamidomethyl (C)]R_.2	ncbi_126982244	1649.31	Filtered	2574.64	357.698	281.676	630.245	1758.47	Filtered	1502.39	2614.34
_YTPGGGGSLLR_.2	ncbi_126982244	1578.14	78.5945	162.873	101.436	70.6675	125.6	168.234	Filtered	250.17	632.88
_HWVEQLNR_.2	ncbi_126982244	336.964	Filtered	Filtered	Filtered	Filtered	Filtered	18.4438	Filtered	Filtered	Filtered
_ESPC[Carbamidomethyl (C)]IILK_.2	ncbi_126982244	169.4	Filtered	Filtered	Filtered	Filtered	Filtered	26.9024	Filtered	Filtered	Filtered
_HPSSELPEELK_.2	ncbi_126982251	50.8756	100.598	179.411	169.575	95.654	282.128	357.344	184.169	125.427	477.778
_LPIDEQEK_.2	ncbi_126982254	112.066	717.815	674.497	929.179	1484.59	890.089	304.222	1197.32	907.292	482.56
_SALPPLDQVEK_.2	ncbi_126982254	52.5627	726.352	601.998	1106.86	869.598	1049.96	237.029	406.72	918.488	350.655
_KLPIDEQEK_.2	ncbi_126982254	37.0382	799.278	341.345	547.128	602.384	851.434	139.325	620.042	341.613	329.029
_TSPTEEPTAEPK_.2	ncbi_126982254	65.8229	273.356	414.049	573.786	570.673	715.111	200.252	775.821	250.804	333.572
_IELPEVDISK_.2	ncbi_126982254	36.4772	262.969	681.908	328.734	639.756	308.765	169.575	160.299	398.433	100.884
_IELPEVEIIEEK_.2	ncbi_126982254	21.9141	174	312.251	591.245	128.703	306.278	113.97	161.834	133.574	137.119
_EQIDVTLPR_.2	ncbi_126982254	16.9001	170.853	104.733	370.164	41.2242	356.078	100.497	554.582	145.763	298.081
_WQAEDSER_.2	ncbi_126982254	55.6364	253.514	175.784	209.309	165.782	138.506	74.0489	308.478	207.576	91.9198
_DSDGFEEIQSK_.2	ncbi_126982254	27.8444	165.461	237.637	168.491	310.017	190.722	64.2745	264.001	123.047	110.683
_IDGKPVETEEVVK_.2	ncbi_126982254	25.9378	140.395	79.8991	160.953	37.8507	223.438	96.3548	30.2052	105.078	86.2015
_IDGKPVETEEVVK_.3	ncbi_126982254	15.5327	52.549	41.373	71.83	20.4534	54.661	33.4675	12.9703	14.6974	19.8995
_VPSFEQDGK_.2	ncbi_126982254	56.7431	133.794	114.579	178.625	122.989	109.266	65.7729	117.413	44.3046	58.7604
_DLEEEGSLQFEK_.2	ncbi_126982254	17.7491	131.399	56.4476	66.545	25.2001	45.0741	40.7785	162.346	76.7636	44.2546
_VSQENEQIQEEK_.2	ncbi_126982254	11.7749	38.8525	92.4804	122.227	84.2849	92.2371	16.0774	100.258	59.02	58.8122
_TVIC[Carbamidomethyl (C)]DDNQVIK_.2	ncbi_126982254	37.7411	40.7701	74.6648	28.926	45.5314	66.5339	65.3556	56.7411	23.8723	22.0743
_TNVEEPTSC[Carbamidomethyl (C)]DESK_.2	ncbi_126982254	28.2601	26.1252	58.561	53.6223	51.4694	27.8253	41.4524	45.107	100.925	24.5265
_GEEQVEEIEK_.2	ncbi_126982254	49.036	417.995	123.103	217.945	217.944	406.537	143.805	415.252	200.313	Filtered
_LQNLPADSDTK_.2	ncbi_126982254	92.8534	114.387	28.0288	111.519	Filtered	175.69	152.201	214.319	649.335	92.8562
_LVSQGETDDTTLGEDTFPK_.2	ncbi_126982254	10.3073	128.033	115.429	193.238	53.8457	24.028	15.8874	Filtered	59.5685	23.9447
_APDADVETEPIQK_.2	ncbi_126982254	34.4655	110.582	108.01	110.87	Filtered	92.7597	51.2314	59.1904	52.6578	82.6794
_EAISTEHDVLPEER_.2	ncbi_126982254	5.9476	33.5931	11.428	30.6069	8.57549	25.2005	12.6035	29.0945	19.1924	1.64906
_EAISTEHDVLPEER_.3	ncbi_126982254	23.9056	83.4643	27.9891	83.4029	Filtered	Filtered	50.5966	63.4881	99.8508	Filtered
_SFPLPVEDLPLPSGDEGEPR_.2	ncbi_126982254	7.44056	95.8553	60.0607	187.074	Filtered	40.0907	37.77	21.9249	21.9718	27.0807
_GENAM[Oxidation (M)]EPPVFPK_.2	ncbi_126982254	7.95145	140.723	81.873	162.81	Filtered	221.897	43.1548	116.03	166.892	85.2972
_GENAMEPPVFPK_.2	ncbi_126982254	18.1	299.83	130.294	760.421	Filtered	58.5382	66.2623	Filtered	59.1877	Filtered
_SETFPEPGSSDK_.2	ncbi_126982254	66.0839	660.859	81.9617	306.313	Filtered	195.788	128.325	104.053	953.14	380.239
_EDDAAPQDVTEGQFK_.2	ncbi_126982254	52.1985	64.2252	55.7722	172.597	Filtered	25.1115	74.3081	Filtered	296.382	101.172
_DKYPEIQK_.2	ncbi_126982254	68.0544	60.4538	75.4941	65.6365	95.2285	Filtered	65.0625	Filtered	108.079	35.9211
_IQIIDGEK_.2	ncbi_126982254	21.3453	64.729	28.3902	117.092	Filtered	79.124	34.8338	Filtered	28.9525	8.9968
_KEEEEEEEVTVK_.2	ncbi_126982254	8.14445	17.6536	20.5948	11.2079	25.5963	7.88671	6.98282	Filtered	8.64424	Filtered
_ESSPGIAPFPELQEPR_.2	ncbi_126982254	10.6215	41.0886	Filtered	62.9657	Filtered	54.1221	35.4976	Filtered	199.493	55.256
_EILANEEVK_.2	ncbi_126982254	46.2001	30.7182	19.2568	38.9051	Filtered	33.3883	60.9574	Filtered	39.2391	52.1675
_KDSEVTETPK_.2	ncbi_126982254	16.6668	42.3774	25.3605	57.525	32.8796	40.8403	18.5365	2.1683	15.868	23.571
_TTSTEDTITIPLEER_.2	ncbi_126982254	4.06129	246.377	200.463	292.14	Filtered	58.4178	36.1184	Filtered	Filtered	Filtered
_QLEAPGTEDK_.2	ncbi_126982254	51.5562	Filtered	Filtered	43.7031	Filtered	267.269	108.827	330.873	Filtered	63.8212
_REEPELDTVLK_.2	ncbi_126982254	8.04202	66.898	114.978	76.2339	292.383	Filtered	Filtered	Filtered	25.9166	Filtered
_VSEAEQEVDDILR_.2	ncbi_126982254	4.68752	22.6376	188.896	111.561	67.0715	Filtered	14.8089	Filtered	Filtered	Filtered
_DQQESVKEEEER_.2	ncbi_126982254	5.21064	3.4688	3.19788	6.81104	Filtered	1	3.48862	2.4077	10.9419	Filtered
_DSEVTETPK_.2	ncbi_126982254	Filtered	24.794	32.5806	42.3362	34.3732	55.4248	Filtered	Filtered	Filtered	Filtered
_ELEDLLHQK_.2	ncbi_126982254	14.537	Filtered	Filtered	9.74932	Filtered	24.3027	31.5076	Filtered	23.7634	50.7436
_GEVSQESEQIQEEK_.2	ncbi_126982254	Filtered	Filtered	11.1204	14.7492	12.5	Filtered	1	Filtered	4.30775	Filtered
_EIKPDPFPEPVK_.2	ncbi_126982254	38.7735	Filtered	Filtered	58.5627	Filtered	Filtered	156.104	Filtered	74.3831	66.0402
_EVQLVDPSEPR_.2	ncbi_126982254	42.5664	97.8732	Filtered	58.7628	Filtered	Filtered	62.603	Filtered	Filtered	Filtered
_EENLDSIEEPQEK_.2	ncbi_126982254	3.4512	20.8686	33.5167	30.4484	99.8135	Filtered	Filtered	Filtered	Filtered	Filtered
_KDQQESVKEEEER_.3	ncbi_126982254	Filtered	41.5707	14.3227	47.1041	23.4891	47.6539	Filtered	Filtered	31.6626	Filtered
_EIEEM[Oxidation (M)]ER_.2	ncbi_126982254	Filtered	144.343	45.4112	52.6942	98.4784	130.801	Filtered	71.9457	Filtered	Filtered
_LHVAEDTAK_.2	ncbi_126982254	64.4621	130.482	Filtered	37.0752	26.7562	Filtered	46.4484	Filtered	Filtered	Filtered
_M[Oxidation (M)]HDTEEQIQK_.2	ncbi_126982254	Filtered	5.07868	Filtered	3.4043	Filtered	11.6673	20.0233	Filtered	18.3794	Filtered
_MHDTEEQIQK_.2	ncbi_126982254	15.0467	39.9816	Filtered	27.3869	Filtered	Filtered	Filtered	Filtered	30.4012	Filtered
_LEDELIYLEEK_.2	ncbi_126982254	6.32952	16.5033	Filtered	40.1498	Filtered	Filtered	29.0105	Filtered	9.79426	Filtered
_EDTC[Carbamidomethyl (C)]LTPTER_.2	ncbi_126982254	283.823	126.907	Filtered	129.457	Filtered	Filtered	155.336	Filtered	Filtered	Filtered
_SVTGSEISNTER_.2	ncbi_126982254	67.1015	32.7099	Filtered	24.7804	Filtered	Filtered	68.2417	Filtered	277.816	50.9897
_EEPELDTVLK_.2	ncbi_126982254	Filtered	Filtered	50.5226	50.1804	Filtered	Filtered	31.0707	Filtered	Filtered	Filtered
_SSC[Carbamidomethyl (C)]SEEPEEVK_.2	ncbi_126982254	Filtered	53.552	45.9612	45.6554	61.9726	Filtered	Filtered	Filtered	Filtered	Filtered
_DDAPSTASEPEKEQIDVTLPR_.3	ncbi_126982254	33.8141	29.7987	Filtered	31.0248	Filtered	Filtered	18.2066	Filtered	40.3527	Filtered
_QKEEPLPK_.2	ncbi_126982254	Filtered	Filtered	Filtered	35.9147	Filtered	32.9734	21.0214	Filtered	Filtered	Filtered
_LEHDYQEDINAK_.2	ncbi_126982254	12.7604	Filtered	13.7342	Filtered	Filtered	Filtered	Filtered	Filtered	38.9966	Filtered
_SQTGVQSPEKEEPK_.2	ncbi_126982254	6.38651	Filtered	Filtered	Filtered	Filtered	Filtered	9.45506	Filtered	Filtered	9.52008
_LDQANEIR_.2	ncbi_126982254	88.7138	Filtered	87.4578	61.4845	Filtered	Filtered	87.3413	Filtered	Filtered	Filtered
_TDDVETVDSK_.2	ncbi_126982254	55.674	Filtered	Filtered	35.8167	Filtered	Filtered	34.5564	Filtered	205.164	Filtered
_ALEKEEVQK_.2	ncbi_126982254	29.7958	Filtered	Filtered	15.9342	Filtered	Filtered	28.1813	Filtered	16.1235	Filtered
_LPEPVQPC[Carbamidomethyl (C)]DDR_.2	ncbi_126982254	Filtered	Filtered	Filtered	131.678	Filtered	Filtered	31.066	Filtered	Filtered	Filtered
_DSAIPKPK_.2	ncbi_126982254	23.3075	Filtered	Filtered	23.1706	Filtered	Filtered	51.0114	Filtered	40.7302	Filtered
_AELQETPPFTSEEVR_.2	ncbi_126982254	34.8859	Filtered	Filtered	Filtered	Filtered	Filtered	51.1542	Filtered	35.4868	Filtered
_LLDVKEDDAAPQDVTEGQFK_.3	ncbi_126982254	5.27884	Filtered	Filtered	6.31462	Filtered	Filtered	3.84313	Filtered	Filtered	Filtered
_DVVEYEHK_.2	ncbi_126982254	107.093	Filtered	Filtered	Filtered	Filtered	Filtered	154.816	Filtered	208.575	Filtered
_DIQLDTTGQK_.2	ncbi_126982254	41.7019	Filtered	Filtered	Filtered	Filtered	Filtered	68.8769	Filtered	126.527	Filtered
_LDELQASVK_.2	ncbi_126982254	42.8528	Filtered	Filtered	Filtered	Filtered	Filtered	Filtered	Filtered	126.475	Filtered
_EEDLPQATTR_.2	ncbi_126982254	79.9757	Filtered	Filtered	Filtered	Filtered	Filtered	58.8679	Filtered	Filtered	Filtered
_MSVDC[Carbamidomethyl (C)]WDK_.2	ncbi_126982254	15.3431	35.6295	Filtered	45.6104	Filtered	Filtered	Filtered	Filtered	Filtered	Filtered
_EVDEILR_.2	ncbi_126982254	24.8567	Filtered	Filtered	Filtered	Filtered	Filtered	22.9553	Filtered	Filtered	Filtered
_SQLTSDAENYVK_.2	ncbi_126982254	24.2947	Filtered	Filtered	Filtered	Filtered	Filtered	17.881	Filtered	1.16394	Filtered
_EFEMVPPPEDVMSVER_.2	ncbi_126982254	2.0183	9.59044	Filtered	24.0922	Filtered	Filtered	Filtered	Filtered	Filtered	Filtered
_SDSVPVITGPEDHC[Carbamidomethyl (C)]QEC[Carbamidomethyl (C)]AAEEAK_.3	ncbi_126982254	6.20904	Filtered	Filtered	Filtered	Filtered	Filtered	8.84147	Filtered	Filtered	Filtered
_RLEDELIYLEEK_.2	ncbi_126982254	2.45347	Filtered	Filtered	Filtered	Filtered	Filtered	1	Filtered	9.15408	Filtered
_VTVVNGKPVEADVTEEPEDEVDSALR_.3	ncbi_126982254	2.30346	Filtered	Filtered	1	Filtered	Filtered	1.64459	Filtered	Filtered	Filtered
_LETPQATEEVR_.2	ncbi_126982254	107.357	Filtered	Filtered	Filtered	Filtered	Filtered	Filtered	Filtered	119.897	Filtered
_SPQGDAVPIR_.2	ncbi_126982254	61.5867	Filtered	Filtered	Filtered	Filtered	Filtered	20.6861	Filtered	Filtered	Filtered
_DDAPSTASEPEK_.2	ncbi_126982254	44.5006	Filtered	Filtered	Filtered	Filtered	Filtered	20.9836	Filtered	Filtered	Filtered
_ATVKEELDQTK_.2	ncbi_126982254	21.6828	Filtered	Filtered	Filtered	Filtered	Filtered	24.4217	Filtered	Filtered	Filtered
_IPSFAEPVEFER_.2	ncbi_126982254	7.00118	Filtered	Filtered	Filtered	Filtered	Filtered	Filtered	Filtered	41.3323	Filtered
_ETIGESSEVSSAIK_.2	ncbi_126982254	19.1523	10.9953	Filtered	Filtered	Filtered	Filtered	Filtered	Filtered	Filtered	Filtered
_IAAEEDMEEAALR_.2	ncbi_126982254	4.77255	Filtered	Filtered	Filtered	Filtered	Filtered	15.1404	Filtered	Filtered	Filtered
_SQNLEGQLNLWK_.2	ncbi_126982254	14.3952	Filtered	Filtered	Filtered	Filtered	Filtered	9.49242	Filtered	Filtered	Filtered
_QDVTLPSATSK_.2	ncbi_126982254	23.1029	Filtered	Filtered	Filtered	Filtered	Filtered	Filtered	Filtered	1.85487	Filtered
_DFDLDPEC[Carbamidomethyl (C)]VVFEEK_.2	ncbi_126982254	1.98545	Filtered	Filtered	Filtered	Filtered	Filtered	Filtered	Filtered	8.11914	Filtered
_APQYEVR_.2	ncbi_126982254	218.913	Filtered	Filtered	Filtered	Filtered	Filtered	Filtered	Filtered	Filtered	Filtered
_EYQFITDGK_.2	ncbi_126982254	25.8891	Filtered	Filtered	Filtered	Filtered	Filtered	Filtered	Filtered	Filtered	Filtered
_GVHQLQPDPHNPVTK_.3	ncbi_126982254	11.2565	Filtered	Filtered	Filtered	Filtered	Filtered	Filtered	Filtered	Filtered	Filtered
_GVHQLQPDPHNPVTK_.2	ncbi_126982254	5.93946	Filtered	Filtered	Filtered	Filtered	Filtered	Filtered	Filtered	Filtered	Filtered
_EPPFPAPESDVPQPLGK_.2	ncbi_126982254	12.518	Filtered	Filtered	Filtered	Filtered	Filtered	Filtered	Filtered	Filtered	Filtered
_IGQC[Carbamidomethyl (C)]SDVGPLTDK_.2	ncbi_126982254	16.3422	Filtered	Filtered	Filtered	Filtered	Filtered	Filtered	Filtered	Filtered	Filtered
_VDEEGFTEILSK_.2	ncbi_126982254	8.10909	Filtered	Filtered	Filtered	Filtered	Filtered	Filtered	Filtered	Filtered	Filtered
_EEMVDSLTPADLR_.2	ncbi_126982254	3.16804	Filtered	Filtered	Filtered	Filtered	Filtered	Filtered	Filtered	Filtered	Filtered
_DEDVHVGYEPPSEAIENK_.2	ncbi_126982254	1.65757	4.8785	Filtered	Filtered	Filtered	Filtered	Filtered	Filtered	1.79508	Filtered
_DEDVHVGYEPPSEAIENK_.3	ncbi_126982254	1	Filtered	Filtered	Filtered	Filtered	Filtered	Filtered	Filtered	Filtered	Filtered
_ELIIDHFPQPAK_.2	ncbi_126982254	5.05712	Filtered	Filtered	Filtered	Filtered	Filtered	Filtered	Filtered	Filtered	Filtered
_KTESDTFPDIVVTENK_.2	ncbi_126982254	3.00543	Filtered	Filtered	Filtered	Filtered	Filtered	Filtered	Filtered	Filtered	Filtered
_KTESDTFPDIVVTENK_.3	ncbi_126982254	3.12622	Filtered	Filtered	Filtered	Filtered	Filtered	Filtered	Filtered	Filtered	Filtered
_IDGGSEQYIDSLIR_.2	ncbi_126982254	2.72018	Filtered	Filtered	Filtered	Filtered	Filtered	Filtered	Filtered	Filtered	Filtered
_TSLIGLQK_.2	ncbi_126982254	3.62921	Filtered	Filtered	Filtered	Filtered	Filtered	Filtered	Filtered	Filtered	Filtered
_EKPIESLPSPPPR_.2	ncbi_126982254	6.28303	Filtered	Filtered	Filtered	Filtered	Filtered	Filtered	Filtered	Filtered	Filtered
_EAIVSIPDSPSPAVPLEEDLKK_.3	ncbi_126982254	1	Filtered	Filtered	Filtered	Filtered	Filtered	Filtered	Filtered	Filtered	Filtered
_DLPLPLPDAR_.2	ncbi_126982260	29.1134	15.903	19.4459	Filtered	Filtered	Filtered	59.0642	Filtered	87.1825	61.3021
_FFQEC[Carbamidomethyl (C)]NDAAK_.2	ncbi_126982288	31.9984	Filtered	Filtered	21.5993	Filtered	Filtered	Filtered	Filtered	Filtered	Filtered
_FPDKPDPSK_.2	ncbi_126982289	465.309	355.493	807.412	410.025	862.588	Filtered	43.6145	107.608	Filtered	Filtered
_SYDEVDYPEPPPASLR_.2	ncbi_126982294	33.0805	Filtered	Filtered	Filtered	Filtered	Filtered	12.4522	Filtered	Filtered	Filtered
_IDEAEPVTEEEMEER_.2	ncbi_126982301	1.86922	39.8097	70.0726	78.5153	52.9804	51.0671	14.4753	Filtered	Filtered	Filtered
_IDEAEPVTEEEM[Oxidation (M)]EER_.2	ncbi_126982301	Filtered	22.1475	29.7581	17.509	Filtered	45.417	7.3384	Filtered	Filtered	21.4604
_MTEQEEDEELLAESNK_.2	ncbi_126982301	Filtered	10.9962	44.075	16.8137	Filtered	Filtered	10.2035	Filtered	Filtered	Filtered
_M[Oxidation (M)]TEQEEDEELLAESNK_.2	ncbi_126982301	Filtered	Filtered	4.94028	7.60002	7.44401	Filtered	Filtered	Filtered	Filtered	Filtered
_DDEFTDEDIDNIIGR_.2	ncbi_126982301	Filtered	Filtered	26.0771	Filtered	Filtered	Filtered	Filtered	Filtered	Filtered	Filtered
_LPSEAEC[Carbamidomethyl (C)]R_.2	ncbi_126982310	123.514	Filtered	150.624	128.404	Filtered	197.8	141.951	Filtered	142.232	271.211
_EKNDLGALR_.2	ncbi_126982319	47.4153	Filtered	Filtered	Filtered	Filtered	Filtered	7.26862	Filtered	Filtered	Filtered
_VGDIVDLK_.2	ncbi_126982320	33.6312	Filtered	66.3914	16.1015	40.981	Filtered	96.3061	Filtered	69.9241	Filtered
_ISDSDYGFIK_.2	ncbi_126982338	64.2191	Filtered	135.996	53.2836	Filtered	Filtered	103.584	Filtered	116.784	155.651
_ASNILEDLETLR_.2	ncbi_126982338	25.4953	7.76898	37.5482	67.3311	Filtered	Filtered	122.522	Filtered	32.6688	53.7317
_VIPEYC[Carbamidomethyl (C)]R_.2	ncbi_126982338	61.8478	Filtered	Filtered	Filtered	Filtered	Filtered	39.5949	Filtered	Filtered	28.068
_GVPDNFFPVR_.2	ncbi_126982338	18.6138	Filtered	Filtered	Filtered	Filtered	Filtered	14.9894	Filtered	Filtered	Filtered
_DVDSFVDQLK_.2	ncbi_126982338	15.0362	Filtered	Filtered	Filtered	Filtered	Filtered	12.0917	Filtered	Filtered	Filtered
_AKDVDSFVDQLK_.2	ncbi_126982338	55.3063	Filtered	Filtered	4.08063	Filtered	Filtered	Filtered	Filtered	Filtered	Filtered
_TFVEMDSHEEK_.2	ncbi_126982338	5.95436	Filtered	Filtered	Filtered	Filtered	Filtered	Filtered	Filtered	Filtered	Filtered
_AADLDQEVK_.2	ncbi_126982343	65.291	437.569	392.008	320.748	706.529	632.759	171.707	486.707	311.711	391.331
_HTVDDGLDIR_.2	ncbi_126982343	Filtered	80.9733	210.471	277.522	143.632	269.323	159.616	25.3694	180.809	177.195
_FGEYLER_.2	ncbi_126982343	17.2633	52.2675	31.7664	56.5919	Filtered	23.1899	42.6438	Filtered	104.102	Filtered
_HTEC[Carbamidomethyl (C)]VEEGTR_.2	ncbi_126982343	8.76047	Filtered	17.6935	6.19865	19.9068	10.5337	Filtered	Filtered	12.9419	Filtered
_NVVAEC[Carbamidomethyl (C)]LGK_.2	ncbi_126982343	44.7406	Filtered	Filtered	Filtered	Filtered	Filtered	42.569	Filtered	Filtered	Filtered
_SPLLQGGALK_.2	ncbi_126982343	16.0696	Filtered	Filtered	Filtered	Filtered	Filtered	Filtered	Filtered	Filtered	Filtered
_FTISDQPTAIDSLLR_.2	ncbi_126982343	1.0495	Filtered	Filtered	Filtered	Filtered	Filtered	Filtered	Filtered	Filtered	Filtered
_DILADVNHPFVVR_.2	ncbi_126982353	3.16717	Filtered	Filtered	1.8993	Filtered	Filtered	2.6375	Filtered	Filtered	Filtered
_ADDTFYFDQEFTTR_.2	ncbi_126982353	3.36831	Filtered	Filtered	Filtered	Filtered	Filtered	Filtered	Filtered	Filtered	Filtered
_DC[Carbamidomethyl (C)]QEEIEILYR_.2	ncbi_126982353	2.21947	Filtered	Filtered	Filtered	Filtered	Filtered	Filtered	Filtered	Filtered	Filtered
_DIDDEASNAAAGSDK_.2	ncbi_126982363	Filtered	Filtered	Filtered	Filtered	Filtered	Filtered	Filtered	Filtered	Filtered	Filtered
_FEWEGATK_.2	ncbi_126982368	Filtered	Filtered	80.7308	Filtered	285.186	282.071	23.055	Filtered	Filtered	Filtered
_EHGDSC[Carbamidomethyl (C)]DIFK_.2	ncbi_126982374	178.566	53.715	80.5076	136.136	219.305	101.363	431.383	Filtered	209.942	107.603
_EAPDTADGGDC[Carbamidomethyl (C)]EGLPANK_.2	ncbi_126982374	282.319	509.43	438.189	499.586	264.761	144.321	274.771	606.918	282.451	284.847
_TYTEETLK_.2	ncbi_126982374	100.454	Filtered	Filtered	13.761	Filtered	Filtered	167.745	Filtered	61.9609	91.067
_[Acetyl (Protein N-term)]AATDTLPPHLSR_.2	ncbi_126982374	487.246	Filtered	Filtered	Filtered	Filtered	Filtered	44.2801	Filtered	Filtered	Filtered
_LNLGNFPSASR_.2	ncbi_126982374	83.4186	Filtered	Filtered	Filtered	Filtered	Filtered	22.3702	Filtered	Filtered	Filtered
_NEVIFIIDR_.2	ncbi_126982374	12.9899	Filtered	Filtered	Filtered	Filtered	Filtered	6.64501	Filtered	Filtered	Filtered
_YC[Carbamidomethyl (C)]PPDTPMR_.2	ncbi_126982374	11.3729	Filtered	Filtered	Filtered	Filtered	Filtered	Filtered	Filtered	Filtered	Filtered
_SEMVAEESHLQQK_.2	ncbi_126982374	20.0769	Filtered	Filtered	Filtered	Filtered	Filtered	Filtered	Filtered	Filtered	Filtered
_SEM[Oxidation (M)]VAEESHLQQK_.2	ncbi_126982374	11.6729	Filtered	Filtered	Filtered	Filtered	Filtered	Filtered	Filtered	Filtered	Filtered
_DEAQAEIEK_.2	ncbi_126982457	186.81	981.557	307.608	884.177	680.79	1081.63	819.178	1768.37	137.524	982.195
_HLGSQDDIALK_.2	ncbi_126982457	292.793	26.3312	173.124	235.758	88.6755	125.35	536.966	Filtered	57.7845	150.863
_QAKDEAQAEIEK_.2	ncbi_126982457	2.45724	41.3183	Filtered	7.21505	Filtered	Filtered	8.10362	Filtered	Filtered	1.21045
_WQDQVGK_.2	ncbi_126982463	345.892	472.757	619.436	511.529	176.147	492.045	758.803	894.466	1253.84	1269.92
_NNASTEYDFTEK_.2	ncbi_126982463	203.17	246.091	Filtered	49.4009	Filtered	Filtered	133.283	Filtered	137.931	30.5865
_C[Carbamidomethyl (C)]FNQYGQYTC[Carbamidomethyl (C)]R_.2	ncbi_126982474	Filtered	148.186	Filtered	360.317	707.281	279.076	Filtered	849.725	Filtered	Filtered
_TC[Carbamidomethyl (C)]TDVDEC[Carbamidomethyl (C)]EAFR_.2	ncbi_126982474	7.08842	10.5623	39.3725	32.4952	Filtered	Filtered	21.2664	Filtered	Filtered	42.9519
_DINEC[Carbamidomethyl (C)]ESGSTC[Carbamidomethyl (C)]R_.2	ncbi_126982474	6.58179	Filtered	21.5532	Filtered	Filtered	Filtered	29.0398	Filtered	Filtered	11.5246
_GIDEQC[Carbamidomethyl (C)]VNTR_.2	ncbi_126982474	28.1712	Filtered	Filtered	Filtered	Filtered	Filtered	Filtered	Filtered	Filtered	Filtered
_LTTYC[Carbamidomethyl (C)]PPNDEEC[Carbamidomethyl (C)]SR_.2	ncbi_126982474	3.43638	Filtered	Filtered	Filtered	Filtered	Filtered	Filtered	Filtered	Filtered	Filtered
_TC[Carbamidomethyl (C)]IQDTVTDR_.2	ncbi_126982476	79.195	155.906	Filtered	90.4384	Filtered	111.205	220.675	Filtered	257.389	Filtered
_LVDETENITTTTQK_.2	ncbi_126982478	2.39612	7.4564	Filtered	2.46747	Filtered	Filtered	3.7233	Filtered	Filtered	Filtered
_SLGQDDPEVAR_.2	ncbi_126982485	66.1653	Filtered	64.4332	Filtered	Filtered	Filtered	34.6708	Filtered	Filtered	Filtered
_[Acetyl (Protein N-term)]ATGEVEGFPENFTADK_.2	ncbi_126982485	8.4397	Filtered	Filtered	Filtered	Filtered	Filtered	Filtered	Filtered	Filtered	Filtered
_AQDEEEDGVTPTVSS_.2	ncbi_126982492	33.9027	Filtered	Filtered	Filtered	Filtered	Filtered	10.7156	Filtered	100.617	Filtered
_RAQDEEEDGVTPTVSS_.2	ncbi_126982492	18.5086	9.90578	Filtered	Filtered	Filtered	Filtered	Filtered	Filtered	12.3844	Filtered
_LIPDLQQK_.2	ncbi_126982492	39.5479	Filtered	Filtered	Filtered	Filtered	Filtered	14.2593	Filtered	Filtered	Filtered
_DLALEEIHLQDNR_.2	ncbi_126982492	2.94487	Filtered	Filtered	Filtered	Filtered	Filtered	Filtered	Filtered	Filtered	Filtered
_AHTFEC[Carbamidomethyl (C)]R_.2	ncbi_126982492	152.481	Filtered	Filtered	Filtered	Filtered	Filtered	Filtered	Filtered	Filtered	Filtered
_HNQISSIEDGAFR_.2	ncbi_126982492	12.3337	Filtered	Filtered	Filtered	Filtered	Filtered	Filtered	Filtered	Filtered	Filtered
_LDLSNNMIHR_.2	ncbi_126982492	10.3998	Filtered	Filtered	Filtered	Filtered	Filtered	Filtered	Filtered	Filtered	Filtered
_ISAGDFPENLSTLR_.2	ncbi_126982492	9.97243	Filtered	Filtered	Filtered	Filtered	Filtered	Filtered	Filtered	Filtered	Filtered
_LELSAMPNLR_.2	ncbi_126982492	5.19033	Filtered	Filtered	Filtered	Filtered	Filtered	Filtered	Filtered	Filtered	Filtered
_RLEDETKEELDEQR_.3	ncbi_126982504	57.2324	216.394	72.561	122.185	88.6951	53.3672	49.9135	Filtered	45.7369	38.7706
_SADYKEEEDPTK_.2	ncbi_126982504	17.1687	61.257	14.1926	28.3178	Filtered	Filtered	29.6293	Filtered	30.0895	74.5436
_LEDETKEELDEQR_.3	ncbi_126982504	14.2675	17.3502	15.3913	15.7593	24.3493	Filtered	11.2492	1.73617	15.8988	Filtered
_LEDETKEELDEQR_.2	ncbi_126982504	9.78606	Filtered	23.2412	18.3605	Filtered	Filtered	Filtered	Filtered	38.8995	12.8942
_NETGGGEGIEVLK_.2	ncbi_126982504	69.1641	Filtered	36.8252	45.7524	Filtered	Filtered	111.096	Filtered	69.2308	122.527
_EVVTVDISNDSVK_.2	ncbi_126982504	23.1577	Filtered	Filtered	Filtered	Filtered	Filtered	Filtered	Filtered	Filtered	Filtered
_NEPFDNHPLLGDEYSK_.2	ncbi_126982504	9.16562	Filtered	Filtered	Filtered	Filtered	Filtered	Filtered	Filtered	Filtered	Filtered
_NEPFDNHPLLGDEYSK_.3	ncbi_126982504	3.49154	Filtered	Filtered	Filtered	Filtered	Filtered	Filtered	Filtered	Filtered	Filtered
_TADYKPDEDPTK_.2	ncbi_126982505	17.496	21.2699	28.8142	33.5246	45.2911	25.5647	39.8646	Filtered	26.1055	50.1261
_NETGGGEGVEVLK_.2	ncbi_126982505	34.3718	Filtered	32.031	15.9248	19.4068	Filtered	48.4798	Filtered	Filtered	Filtered
_EVVPIDISNDPVK_.2	ncbi_126982505	11.5302	Filtered	Filtered	Filtered	Filtered	Filtered	11.3157	Filtered	34.0453	Filtered
_GPLIGPEWWK_.2	ncbi_126982505	2.37271	Filtered	Filtered	Filtered	Filtered	Filtered	Filtered	Filtered	Filtered	Filtered
_IDIVNDEVNSADYK_.2	ncbi_126982507	28.0348	Filtered	Filtered	43.1618	Filtered	Filtered	32.2852	Filtered	25.7311	Filtered
_ALHEAEGGSEGPEEK_.2	ncbi_126982525	Filtered	Filtered	Filtered	1.87949	Filtered	Filtered	Filtered	Filtered	Filtered	Filtered
_IRPEDIGK_.2	ncbi_126982547	145.476	807.193	413.14	448.202	604.48	570.668	296.436	291.564	200.941	403.771
_EDIADC[Carbamidomethyl (C)]VENAYDR_.2	ncbi_126982547	41.6459	205.967	218.247	275.762	58.231	151.6	134.989	308.948	144.91	80.1774
_ELAHQMINYAR_.3	ncbi_126982547	Filtered	425.233	142.564	384.544	209.4	2272.1	Filtered	1668.9	51.5688	166.927
_KSEDGIPSR_.2	ncbi_126982547	75.4074	Filtered	70.7944	Filtered	Filtered	62.9564	62.4346	Filtered	50.2216	133.815
_GEVPAEGYK_.2	ncbi_126982547	64.0995	Filtered	Filtered	Filtered	Filtered	Filtered	55.2204	Filtered	Filtered	Filtered
_YPGWFPFDR_.2	ncbi_126982549	12.8683	Filtered	Filtered	Filtered	Filtered	Filtered	Filtered	Filtered	Filtered	Filtered
_YEAEINVAEEK_.2	ncbi_126982554	99.191	36.4704	Filtered	Filtered	Filtered	Filtered	31.2909	Filtered	125.524	Filtered
_DNNFPELR_.2	ncbi_126982563	16.0763	Filtered	167.753	Filtered	Filtered	Filtered	24.9419	Filtered	Filtered	59.732
_AC[Carbamidomethyl (C)]DLGHVNR_.2	ncbi_126982563	97.1773	Filtered	Filtered	Filtered	Filtered	Filtered	14.0285	Filtered	Filtered	25.4236
_SVFDFFQK_.2	ncbi_126982563	17.9812	Filtered	Filtered	Filtered	Filtered	Filtered	2.77973	Filtered	Filtered	Filtered
_GSNTGELIFEDC[Carbamidomethyl (C)]KVPAK_.2	ncbi_126982563	2.55897	Filtered	Filtered	Filtered	Filtered	Filtered	1	Filtered	Filtered	Filtered
_LYEIGAGTSEIR_.2	ncbi_126982563	32.5982	Filtered	Filtered	Filtered	Filtered	Filtered	Filtered	Filtered	Filtered	Filtered
_AAQIDKDNNFPELR_.3	ncbi_126982563	18.7167	Filtered	Filtered	Filtered	Filtered	Filtered	Filtered	Filtered	Filtered	Filtered
_AAQIDKDNNFPELR_.2	ncbi_126982563	1.84273	Filtered	Filtered	Filtered	Filtered	Filtered	Filtered	Filtered	Filtered	Filtered
_GSNTGELIFEDC[Carbamidomethyl (C)]K_.2	ncbi_126982563	16.574	Filtered	Filtered	Filtered	Filtered	Filtered	Filtered	Filtered	Filtered	Filtered
_LSKEEIER_.2	ncbi_126982565	1050.84	2069.57	1464.46	1439.18	195.651	2525.04	1084.35	2409.85	4842.44	2939.03
_FELTGIPPAPR_.2	ncbi_126982565	961.643	114.924	29.6292	197.146	Filtered	183.06	9276.59	766.743	19620	773.278
_STVEEEKFK_.2	ncbi_126982565	38.4743	127.973	91.2583	114.311	Filtered	46.1992	133.168	Filtered	316.19	78.4063
_DKVSEEDR_.2	ncbi_126982565	Filtered	59.7124	Filtered	56.8899	119.655	Filtered	Filtered	905.312	66.8476	685.857
_DLEQIC[Carbamidomethyl (C)]NPIITK_.2	ncbi_126982565	148.548	7.33279	Filtered	5.24115	Filtered	Filtered	9.55811	Filtered	406.234	52.5225
_HWPFDVIDDNTKPK_.3	ncbi_126982565	573.924	144.316	159.62	Filtered	Filtered	Filtered	798.535	25.2409	251.744	37.2768
_HWPFDVIDDNTKPK_.2	ncbi_126982565	28.186	3.32355	1	Filtered	Filtered	Filtered	3.42057	Filtered	Filtered	Filtered
_STVEEEKFKDK_.2	ncbi_126982565	29.9332	Filtered	1.3648	Filtered	Filtered	Filtered	2.71184	Filtered	2.62303	22.1456
_ILEAC[Carbamidomethyl (C)]NEAIK_.2	ncbi_126982565	404.764	Filtered	Filtered	Filtered	Filtered	Filtered	38.3357	Filtered	507.058	Filtered
_ITITNDKGR_.2	ncbi_126982565	89.4355	Filtered	Filtered	Filtered	Filtered	Filtered	2.03272	Filtered	Filtered	Filtered
_WLDANQLGEK_.2	ncbi_126982565	107.415	Filtered	Filtered	Filtered	Filtered	Filtered	27.3783	Filtered	Filtered	Filtered
_WLDANQLGEKEEYEHK_.3	ncbi_126982565	67.8089	Filtered	Filtered	Filtered	Filtered	Filtered	Filtered	Filtered	23.5017	Filtered
_WLDANQLGEKEEYEHK_.2	ncbi_126982565	1.01634	Filtered	Filtered	Filtered	Filtered	Filtered	Filtered	Filtered	Filtered	Filtered
_FNDHNVQSDMK_.2	ncbi_126982565	38.391	Filtered	Filtered	Filtered	Filtered	Filtered	Filtered	Filtered	Filtered	Filtered
_FNDHNVQSDM[Oxidation (M)]K_.2	ncbi_126982565	22.6584	Filtered	Filtered	Filtered	Filtered	Filtered	Filtered	Filtered	Filtered	Filtered
_YKAEDEK_.2	ncbi_126982565	54.4658	Filtered	Filtered	Filtered	Filtered	Filtered	Filtered	Filtered	Filtered	Filtered
_VDYKGETK_.2	ncbi_126982565	51.0027	Filtered	Filtered	Filtered	Filtered	Filtered	Filtered	Filtered	Filtered	Filtered
_FEELC[Carbamidomethyl (C)]ADLFR_.2	ncbi_126982565	4.92605	Filtered	Filtered	Filtered	Filtered	Filtered	Filtered	Filtered	Filtered	Filtered
_GHYTEGAELVDSVLDVIRK_.3	ncbi_126982567	3.64844	Filtered	Filtered	1	Filtered	Filtered	1.80139	Filtered	Filtered	Filtered
_AVLVDLEPGTM[Oxidation (M)]DSVR_.2	ncbi_126982567	135.936	Filtered	Filtered	Filtered	Filtered	Filtered	11.5171	Filtered	Filtered	Filtered
_AVLVDLEPGTMDSVR_.2	ncbi_126982567	85.3387	10.5412	Filtered	Filtered	Filtered	Filtered	Filtered	Filtered	Filtered	Filtered
_DLM[Oxidation (M)]ELQLER_.2	ncbi_126982567	23.5713	Filtered	Filtered	Filtered	Filtered	Filtered	Filtered	Filtered	Filtered	Filtered
_DLMELQLER_.2	ncbi_126982567	17.4104	Filtered	Filtered	Filtered	Filtered	Filtered	Filtered	Filtered	Filtered	Filtered
_EVDEQMYNIQNK_.2	ncbi_126982567	5.06734	Filtered	Filtered	Filtered	Filtered	Filtered	Filtered	Filtered	Filtered	Filtered
_EVDEQM[Oxidation (M)]YNIQNK_.2	ncbi_126982567	7.56003	Filtered	Filtered	Filtered	Filtered	Filtered	Filtered	Filtered	Filtered	Filtered
_INVYYNEGNQGK_.2	ncbi_126982567	28.566	Filtered	Filtered	Filtered	Filtered	Filtered	Filtered	Filtered	Filtered	Filtered
_GHYTEGAELVDSVLDVIR_.3	ncbi_126982567	8.80684	Filtered	Filtered	Filtered	Filtered	Filtered	Filtered	Filtered	Filtered	Filtered
_GHYTEGAELVDSVLDVIR_.2	ncbi_126982567	1	Filtered	Filtered	Filtered	Filtered	Filtered	Filtered	Filtered	Filtered	Filtered
_NSSFFVEWIPNNVK_.2	ncbi_126982567	1.17894	Filtered	Filtered	Filtered	Filtered	Filtered	Filtered	Filtered	Filtered	Filtered
_IPEGDIGTEIK_.2	ncbi_126982570	3431.23	21553.5	54587.8	32464.7	117180	51190	13900.3	57626.4	13662.4	32226.7
_[Acetyl (Protein N-term)]SEELQTDFEGGDAGASK_.2	ncbi_126982570	1104.76	8269.13	14954.4	9873.4	8242.98	9658.92	2962.72	12995.7	1719.24	6251.47
_DDIKIPEGDIGTEIK_.2	ncbi_126982570	272.645	8295.99	11251.2	5657.9	9087.63	5992.32	1824.76	7111.71	1976.73	4441.62
_DDIKIPEGDIGTEIK_.3	ncbi_126982570	20.1859	418.478	502.208	228.133	322.315	195.607	110.114	257.613	66.1937	77.8455
_FPLIPIPPLPEK_.2	ncbi_126982581	1	197.486	234.178	281.175	229.742	44.8192	Filtered	66.9541	26.9257	108.426
_FEEDLIEYR_.2	ncbi_126982581	39.0231	Filtered	53.6178	17.439	Filtered	Filtered	55.73	Filtered	43.6844	36.6868
_LDDDQVPPMVR_.2	ncbi_126982581	44.5072	Filtered	150.735	Filtered	Filtered	Filtered	34.1674	Filtered	Filtered	Filtered
_ALYDFDAQPGTGELSIK_.2	ncbi_126982581	46.8098	Filtered	Filtered	Filtered	Filtered	Filtered	27.7907	Filtered	Filtered	Filtered
_SGVEDFLVGAGK_.2	ncbi_126982581	9.87188	Filtered	Filtered	Filtered	Filtered	Filtered	Filtered	Filtered	Filtered	Filtered
_YPLEEHVR_.2	ncbi_126982636	193.532	Filtered	Filtered	6.23588	Filtered	Filtered	59.6858	Filtered	Filtered	Filtered
_LLNDPSNVK_.2	ncbi_126982636	87.9745	Filtered	68.4894	52.5282	Filtered	Filtered	Filtered	Filtered	Filtered	Filtered
_ESSAPLIPNEPTAPK_.2	ncbi_126982636	57.7692	Filtered	Filtered	Filtered	Filtered	Filtered	29.1593	Filtered	Filtered	Filtered
_TGAGLLIDEVQTGGGPTGK_.2	ncbi_126982636	7.31319	Filtered	Filtered	Filtered	Filtered	Filtered	Filtered	Filtered	Filtered	Filtered
_AQSGELEEDWDMLPPK_.2	ncbi_126982637	156.18	2976.28	1727.21	10138.8	811.009	1690.04	1471.62	3986.13	649.593	526.802
_AQSGELEEDWDM[Oxidation (M)]LPPK_.2	ncbi_126982637	35.3864	1443.74	646.541	1786.99	188.949	2781.03	728.291	8056.98	1021.3	1372.67
_IKDPDASKPDDWDDR_.3	ncbi_126982637	1376.97	1020.23	783.592	5279.69	2859.27	86.6181	329.547	150.984	23.5737	53.0862
_IKDPDASKPDDWDDR_.2	ncbi_126982637	206.415	867.526	683.613	1245.56	1755.28	351.523	376.264	1141.95	495.445	337.762
_IKDPDASKPDDWDDR_.4	ncbi_126982637	6.17563	21.9643	19.0317	24.731	25.6721	42.0515	10.0814	20.9131	47.2871	Filtered
_FYGDSEKDK_.2	ncbi_126982637	1648.7	3958.71	577.643	2732.98	498.192	1818.48	1563.43	4904.76	4271.55	3647.61
_VFDC[Carbamidomethyl (C)]SLDQK_.2	ncbi_126982637	1429.61	2585.88	511.046	871.565	277.171	573.479	1572.91	2231.11	1296.65	562.14
_DPDASKPDDWDDR_.2	ncbi_126982637	71.0659	807.139	495.732	576.64	1420.22	530.653	297.836	1835.13	384.15	302.085
_DPDASKPDDWDDR_.3	ncbi_126982637	14.7763	116.538	70.6173	155.232	360.748	Filtered	32.7144	Filtered	Filtered	12.9095
_QIDNPDYK_.2	ncbi_126982637	1618.21	4690.08	7527.83	6441.06	8531.75	11197.4	5016.44	20332	16677.2	10183.4
_QIDNPDYK_.1	ncbi_126982637	2.3586	4.14481	4.52488	4.52298	4.08131	10.1057	Filtered	Filtered	Filtered	Filtered
_MKDAQDEEER_.2	ncbi_126982637	75.2548	188.167	139.609	315.833	95.3469	Filtered	50.2866	299.46	423.798	78.2892
_M[Oxidation (M)]KDAQDEEER_.2	ncbi_126982637	77.9671	241.007	108.825	293.796	121.894	Filtered	Filtered	465.173	768.764	373.638
_AQSGELEEDWDMLPPKK_.2	ncbi_126982637	152.59	170.823	135.998	736.955	Filtered	118.504	598.275	177.368	368.812	107.251
_AQSGELEEDWDM[Oxidation (M)]LPPKK_.2	ncbi_126982637	16.425	26.9757	48.5055	160.439	Filtered	218.424	212.408	115.067	278.892	115.596
_AQSGELEEDWDMLPPKK_.3	ncbi_126982637	22.858	10.9849	Filtered	42.4799	Filtered	Filtered	57.2889	Filtered	Filtered	Filtered
_AQSGELEEDWDM[Oxidation (M)]LPPKK_.3	ncbi_126982637	9.21606	Filtered	Filtered	Filtered	Filtered	Filtered	15.2231	Filtered	Filtered	Filtered
_HEQNIDC[Carbamidomethyl (C)]GGGYLK_.2	ncbi_126982637	347.757	4.99298	28.102	25.634	Filtered	5.26024	145.926	Filtered	37.8193	29.4075
_HEQNIDC[Carbamidomethyl (C)]GGGYLK_.3	ncbi_126982637	239.78	Filtered	7.50627	15.8432	Filtered	Filtered	80.2181	Filtered	Filtered	111.966
_WVQSEHK_.2	ncbi_126982637	2031.15	118.82	Filtered	90.041	Filtered	Filtered	273.953	136.52	632.716	1130.17
_QIGEETWGATK_.2	ncbi_126982637	1065.14	89.6557	Filtered	39.0269	Filtered	Filtered	539.098	Filtered	1874.14	422.273
_GIQTSQDAR_.2	ncbi_126982637	833.659	Filtered	37.6525	87.709	Filtered	Filtered	864.75	Filtered	563.942	262.151
_DAQDEEER_.2	ncbi_126982637	3.32374	Filtered	15.5184	30.2729	33.0615	Filtered	Filtered	288.987	165.682	81.8538
_GPWNHPEIDNPEYTPDTEIYK_.3	ncbi_126982637	58.5296	Filtered	Filtered	Filtered	Filtered	Filtered	18.9529	Filtered	56.6848	39.3417
_DAQDEEERK_.2	ncbi_126982637	Filtered	1.75345	2.27141	Filtered	10.3316	Filtered	Filtered	Filtered	Filtered	Filtered
_DKGIQTSQDAR_.2	ncbi_126982637	62.3712	Filtered	Filtered	Filtered	Filtered	Filtered	34.1923	Filtered	51.7939	Filtered
_SGTIFDNFLIADDIEEAK_.2	ncbi_126982637	53.3128	Filtered	Filtered	Filtered	Filtered	Filtered	Filtered	Filtered	Filtered	Filtered
_QIGEETWGATKEEAKK_.3	ncbi_126982637	23.9242	Filtered	Filtered	Filtered	Filtered	Filtered	Filtered	26.5309	Filtered	Filtered
_QIGEETWGATKEEAK_.2	ncbi_126982637	13.7397	Filtered	Filtered	Filtered	Filtered	Filtered	Filtered	Filtered	Filtered	Filtered
_FDPFSNK_.1	ncbi_126982637	4.62161	Filtered	Filtered	Filtered	Filtered	Filtered	Filtered	Filtered	Filtered	Filtered
_FYGDSEKDKGIQTSQDAR_.3	ncbi_126982637	16.2525	Filtered	Filtered	Filtered	Filtered	Filtered	Filtered	Filtered	Filtered	Filtered
_DLEDFVEEC[Carbamidomethyl (C)]PGDSSEAGR_.2	ncbi_126982663	1.06292	29.5273	32.0613	30.4404	23.2587	Filtered	1.9423	Filtered	Filtered	Filtered
_TVDC[Carbamidomethyl (C)]LSDQDK_.2	ncbi_126982678	40.1288	Filtered	Filtered	Filtered	Filtered	Filtered	169.095	Filtered	78.6994	61.3253
_LVNQEFAR_.2	ncbi_126982678	19.073	Filtered	Filtered	Filtered	Filtered	Filtered	40.2642	Filtered	Filtered	Filtered
_EELDQLIGR_.2	ncbi_126982678	3.47907	Filtered	Filtered	Filtered	Filtered	Filtered	Filtered	Filtered	Filtered	Filtered
_EHDVNFWLR_.2	ncbi_126982678	4.72814	Filtered	Filtered	Filtered	Filtered	Filtered	Filtered	Filtered	Filtered	Filtered
_DSSVAVVTPLR_.2	ncbi_126982678	4.10842	Filtered	Filtered	Filtered	Filtered	Filtered	Filtered	Filtered	Filtered	Filtered
_VEGDAGNELLIK_.2	ncbi_126982679	7.98569	Filtered	Filtered	Filtered	Filtered	Filtered	12.9478	Filtered	17.9713	Filtered
_TGNSVDILPPVFSAR_.2	ncbi_126982682	4.82432	16.5361	Filtered	Filtered	90.6373	67.6808	23.5299	59.8267	Filtered	Filtered
_VDWTSNDIK_.2	ncbi_126982682	Filtered	452.803	Filtered	Filtered	Filtered	Filtered	48.7591	554.607	82.0563	Filtered
_DSWLPTWEQGEGK_.2	ncbi_126982683	6.82867	199.718	32.3833	52.5331	Filtered	124.393	30.6546	95.7485	185.761	Filtered
_FYVDDELK_.2	ncbi_126982683	Filtered	160.789	45.6728	38.8035	134.473	38.7387	Filtered	Filtered	Filtered	Filtered
_GNDDYGSISNR_.2	ncbi_126982683	23.8251	100.794	89.6585	Filtered	120.05	Filtered	54.9323	Filtered	Filtered	Filtered
_VGTATNLVNPIMSAR_.2	ncbi_126982683	Filtered	Filtered	Filtered	Filtered	16.7185	Filtered	Filtered	Filtered	Filtered	Filtered
_GIAGQEPGHER_.2	ncbi_126982706	Filtered	Filtered	Filtered	25.0142	6.5631	Filtered	Filtered	Filtered	Filtered	Filtered
_NLTVSNDIEK_.2	ncbi_126982719	58.9305	124.621	Filtered	114.49	Filtered	Filtered	34.3112	Filtered	Filtered	Filtered
_NHPDTKPNQPGTALTK_.3	ncbi_126982719	43.6336	Filtered	Filtered	Filtered	Filtered	Filtered	Filtered	Filtered	Filtered	Filtered
_ALGRPPTYPC[Carbamidomethyl (C)]K_.2	ncbi_126982719	26.5191	Filtered	Filtered	Filtered	Filtered	Filtered	Filtered	Filtered	Filtered	Filtered
_LQDLLDGFIK_.2	ncbi_126982719	5.0388	Filtered	Filtered	Filtered	Filtered	Filtered	Filtered	Filtered	Filtered	Filtered
_ETAAEIHAK_.2	ncbi_126982719	32.556	Filtered	Filtered	Filtered	Filtered	Filtered	Filtered	Filtered	Filtered	Filtered
_MSSTFIGNSTAIQELFK_.2	ncbi_126982720	Filtered	Filtered	Filtered	3.77137	3.43898	15.804	2.47912	Filtered	1	1.03312
_ELMDLQLER_.2	ncbi_126982720	127.244	Filtered	Filtered	Filtered	Filtered	Filtered	22.3867	Filtered	Filtered	Filtered
_ELM[Oxidation (M)]DLQLER_.2	ncbi_126982720	50.6843	Filtered	Filtered	Filtered	Filtered	Filtered	Filtered	Filtered	Filtered	Filtered
_EVDDQMYNIQNK_.2	ncbi_126982720	15.5152	Filtered	Filtered	Filtered	Filtered	Filtered	Filtered	Filtered	Filtered	Filtered
_LSVDDASEGK_.2	ncbi_126982723	34.4628	272.485	154.427	278.409	Filtered	147.6	Filtered	Filtered	134.954	Filtered
_IFSDNEVQK_.2	ncbi_126982725	70.7578	118.961	115.711	65.945	106.837	116.621	118.244	Filtered	114.017	55.9511
_GIYDETDLQR_.2	ncbi_126982725	67.956	Filtered	45.9789	Filtered	Filtered	Filtered	56.9984	Filtered	Filtered	Filtered
_LQTETEPIFK_.2	ncbi_126982725	17.9833	Filtered	Filtered	Filtered	Filtered	Filtered	Filtered	Filtered	Filtered	Filtered
_YAEPVPGESTTALGDAAKK_.3	ncbi_126982729	8.14007	8.01485	Filtered	Filtered	Filtered	Filtered	Filtered	Filtered	Filtered	Filtered
_YAEPVPGESTTALGDAAK_.2	ncbi_126982729	79.1791	Filtered	Filtered	Filtered	Filtered	Filtered	Filtered	Filtered	Filtered	Filtered
_DGVAIPEGR_.2	ncbi_126982744	378.056	266.847	1615.71	522.636	1415.56	2111.47	1290.08	1964.72	1348.47	3490.6
_VGVVNEGC[Carbamidomethyl (C)]YGYESGTTEK_.2	ncbi_126982744	15.6258	3.38776	3.30061	1	Filtered	Filtered	8.65695	Filtered	26.3964	4.99555
_GC[Carbamidomethyl (C)]NKDGVAIPEGR_.2	ncbi_126982744	25.7169	Filtered	26.7802	15.4318	Filtered	24.0388	17.6906	Filtered	Filtered	Filtered
_LYDYDKR_.2	ncbi_126982744	189.564	Filtered	Filtered	Filtered	Filtered	Filtered	Filtered	Filtered	Filtered	Filtered
_GASEQC[Carbamidomethyl (C)]C[Carbamidomethyl (C)]PGR_.2	ncbi_126982744	9.61365	Filtered	Filtered	Filtered	Filtered	Filtered	Filtered	Filtered	Filtered	Filtered
_TIHPDC[Carbamidomethyl (C)]C[Carbamidomethyl (C)]PDYWEVC[Carbamidomethyl (C)]LGQRPPELK_.3	ncbi_126982744	3.71287	Filtered	Filtered	Filtered	Filtered	Filtered	Filtered	Filtered	Filtered	Filtered
_EASNEVIVDQDATIK_.2	ncbi_126982751	21.5051	149.142	35.9897	93.1607	29.4147	93.6116	52.7796	97.273	60.6341	119.527
_GEYDFDGTVEER_.2	ncbi_126982751	31.7274	131.312	150.933	155.187	100.16	107.498	61.1462	170.304	Filtered	99.9628
_GEIHDLNEK_.2	ncbi_126982751	43.0193	97.205	61.9973	106.034	120.749	Filtered	62.8763	Filtered	25.588	42.6365
_DVSKEDVEM[Oxidation (M)]EGK_.2	ncbi_126982751	2.98719	18.8319	31.915	9.39765	30.024	10.8573	11.6289	Filtered	Filtered	14.1806
_DVSKEDVEMEGK_.2	ncbi_126982751	11.6014	31.3264	33.0294	41.4208	77.5575	Filtered	16.4163	Filtered	Filtered	Filtered
_DQLDENVPLDALEK_.2	ncbi_126982751	11.715	16.1095	Filtered	62.0808	Filtered	Filtered	22.848	Filtered	24.0137	Filtered
_EELDIANSR_.2	ncbi_126982751	49.6092	Filtered	35.8671	Filtered	Filtered	Filtered	63.2275	Filtered	86.2463	Filtered
_KDQLDENVPLDALEK_.2	ncbi_126982751	1	20.257	Filtered	Filtered	Filtered	Filtered	4.98463	Filtered	Filtered	Filtered
_KDQLDENVPLDALEK_.3	ncbi_126982751	1	Filtered	Filtered	Filtered	Filtered	Filtered	Filtered	Filtered	Filtered	Filtered
_AEIVVGGVR_.2	ncbi_126982751	Filtered	Filtered	Filtered	Filtered	Filtered	Filtered	15.5868	Filtered	25.0798	Filtered
_VLSEQELVQVGR_.2	ncbi_126982751	9.65112	Filtered	Filtered	Filtered	Filtered	Filtered	8.73122	Filtered	Filtered	Filtered
_DLSAHDKHELQR_.3	ncbi_126982751	15.9515	Filtered	Filtered	Filtered	Filtered	Filtered	Filtered	Filtered	Filtered	Filtered
_EEPMEVDAPK_.2	ncbi_126982752	13.2771	99.6696	Filtered	117.032	Filtered	Filtered	40.2622	Filtered	Filtered	Filtered
_EAVGSLTQEK_.2	ncbi_126982752	52.5335	Filtered	Filtered	Filtered	Filtered	Filtered	Filtered	Filtered	34.2756	Filtered
_YQLPLDTR_.2	ncbi_126982843	75.6434	Filtered	Filtered	Filtered	Filtered	76.7031	46.6852	Filtered	Filtered	Filtered
_VNYEPDMWAELGK_.2	ncbi_126982843	5.3574	Filtered	Filtered	Filtered	Filtered	Filtered	7.19459	Filtered	Filtered	Filtered
_FLLDPNAEYDPNDSVFR_.2	ncbi_126982843	3.11106	Filtered	Filtered	Filtered	Filtered	Filtered	Filtered	Filtered	Filtered	Filtered
_ETADSPSAGLTEVAFEK_.2	ncbi_126982843	3.19937	Filtered	Filtered	Filtered	Filtered	Filtered	Filtered	Filtered	Filtered	Filtered
_AFPC[Carbamidomethyl (C)]FDEPSFK_.2	ncbi_126982843	18.2158	Filtered	Filtered	Filtered	Filtered	Filtered	Filtered	Filtered	Filtered	Filtered
_EIDDPDDFMPK_.2	ncbi_126982881	38.3932	1972.99	1800.84	2918.76	5245.85	505.005	321.678	457.993	212.707	159.007
_EIDDPDDFM[Oxidation (M)]PK_.2	ncbi_126982881	16.4957	1012.12	1236.99	747.884	2047.81	1611.02	269.282	2128.07	597.864	652.864
_EKVEEPFK_.2	ncbi_126982881	105.626	382.171	1116.57	902.841	1794.66	2440.6	896.614	937.979	1234.77	2061.2
_KEGVDEDIAK_.2	ncbi_126982881	102.629	654.549	509.069	648.993	977.646	1208.37	283.994	1301.91	281.139	514.288
_EGVDEDIAK_.2	ncbi_126982881	122.353	Filtered	265.917	410.379	461.542	1509.1	385.234	1482.98	290.825	477.217
_EKVEEPFKDK_.2	ncbi_126982881	91.3362	18.1327	7.37575	17.2868	Filtered	14.4471	86.4411	Filtered	145.286	Filtered
_DGKDEEEKDEEDTETK_.3	ncbi_126982881	1	Filtered	1.03905	4.44946	2.44464	Filtered	Filtered	1.50284	1.42928	2.23884
_VEEPFKDK_.2	ncbi_126982881	33.8244	61.7396	Filtered	54.2735	Filtered	Filtered	38.5106	Filtered	Filtered	Filtered
_TIPNPEYFEDLEPFK_.2	ncbi_126982881	57.803	Filtered	Filtered	Filtered	Filtered	Filtered	Filtered	Filtered	Filtered	Filtered
_KTDEPTEDDPHAEEEEEGDAAAGK_.3	ncbi_126982881	Filtered	Filtered	Filtered	Filtered	Filtered	Filtered	Filtered	Filtered	Filtered	Filtered
_ASIEEIQR_.2	ncbi_126982883	166.775	47.0002	111.206	107.821	270.966	94.9692	102.662	Filtered	91.6404	162.93
_FGNIDGIGQK_.2	ncbi_126982883	33.9008	Filtered	Filtered	Filtered	Filtered	Filtered	31.8294	Filtered	Filtered	Filtered
_TLDDQLNYAAK_.2	ncbi_126982883	45.7866	Filtered	Filtered	Filtered	Filtered	Filtered	Filtered	Filtered	Filtered	Filtered
_LSTSQVPAR_.2	ncbi_126982883	36.7128	Filtered	Filtered	Filtered	Filtered	Filtered	Filtered	Filtered	Filtered	Filtered
_DELVAEQQDPRPPAVELSR_.3	ncbi_126982883	1	Filtered	Filtered	Filtered	Filtered	Filtered	Filtered	Filtered	Filtered	Filtered
_EGSTAYDIWK_.2	ncbi_126982896	34.9737	Filtered	Filtered	Filtered	Filtered	Filtered	Filtered	Filtered	Filtered	Filtered
_REPPYQLIEET_.2	ncbi_126982896	6.68012	Filtered	Filtered	Filtered	Filtered	Filtered	Filtered	Filtered	Filtered	Filtered
_ELLEEC[Carbamidomethyl (C)]ER_.2	ncbi_126982902	725.176	4815.01	2642.05	3618.26	5247.57	5180.98	2177.72	9267.39	3810.02	3009.98
_DAIEC[Carbamidomethyl (C)]ELK_.2	ncbi_126982902	76.5702	181.325	625.188	338.055	467.913	496.02	306.301	248.471	341.197	551.768
_ASDIDVLKPLK_.2	ncbi_126982902	114.221	Filtered	22.9795	14.7831	18.5944	Filtered	37.4974	Filtered	35.415	127.911
_KIVGEEIAR_.2	ncbi_126982902	222.437	Filtered	78.5977	17.4678	Filtered	54.0567	49.9014	Filtered	43.4051	149.673
_IVGEEIAR_.2	ncbi_126982902	232.321	Filtered	243.167	61.6072	Filtered	156.781	196.559	Filtered	Filtered	251.875
_VPQSLHEK_.2	ncbi_126982902	198.38	Filtered	Filtered	Filtered	Filtered	Filtered	15.3624	Filtered	28.4379	Filtered
_IPPSEIQIPFK_.2	ncbi_126982902	119.228	Filtered	Filtered	Filtered	Filtered	Filtered	11.6884	Filtered	Filtered	Filtered
_QLMEDVETLK_.2	ncbi_126982902	19.4692	Filtered	Filtered	Filtered	Filtered	Filtered	15.1966	Filtered	Filtered	Filtered
_DLPELLTR_.2	ncbi_126982902	21.678	Filtered	Filtered	Filtered	Filtered	Filtered	3.386	Filtered	Filtered	Filtered
_DNNFIYHEAVPDFK_.2	ncbi_126982902	4.38126	Filtered	6.54289	Filtered	Filtered	Filtered	Filtered	Filtered	Filtered	Filtered
_TEKEELMR_.2	ncbi_126982902	63.9724	Filtered	Filtered	Filtered	Filtered	Filtered	Filtered	Filtered	Filtered	Filtered
_TEKEELM[Oxidation (M)]R_.2	ncbi_126982902	16.7602	Filtered	Filtered	Filtered	Filtered	Filtered	Filtered	Filtered	Filtered	Filtered
_TSDPTFFEDSAGR_.2	ncbi_126982902	88.162	Filtered	Filtered	Filtered	Filtered	Filtered	Filtered	Filtered	Filtered	Filtered
_QEIVTSEIGK_.2	ncbi_126982902	39.6025	Filtered	Filtered	Filtered	Filtered	Filtered	Filtered	Filtered	Filtered	Filtered
_TLDNHESSLETLYR_.3	ncbi_126982902	10.1876	Filtered	Filtered	Filtered	Filtered	Filtered	Filtered	Filtered	Filtered	Filtered
_TLDNHESSLETLYR_.2	ncbi_126982902	6.14532	Filtered	Filtered	Filtered	Filtered	Filtered	Filtered	Filtered	Filtered	Filtered
_YYDQIVALESK_.2	ncbi_126982902	8.47892	Filtered	Filtered	Filtered	Filtered	Filtered	Filtered	Filtered	Filtered	Filtered
_INDFC[Carbamidomethyl (C)]FAR_.2	ncbi_126982902	17.8278	Filtered	Filtered	Filtered	Filtered	Filtered	Filtered	Filtered	Filtered	Filtered
_GPQIDLPPLDIAEK_.2	ncbi_126982919	49.8787	360.427	1412.04	1054.7	771.835	311.485	210.903	365.63	33.3657	215.144
_SVLVNPDNYQER_.2	ncbi_126982932;ncbi_126982933;ncbi_126990443	40.1419	4198.15	227.754	426.963	732.487	355.338	168.333	396.02	752.179	141.514
_SLGDETTQAM[Oxidation (M)]R_.2	ncbi_126982932;ncbi_126982933;ncbi_126990443	Filtered	103.355	187.076	49.3362	338.01	111.933	60.5098	Filtered	Filtered	12.2772
_SLGDETTQAMR_.2	ncbi_126982932;ncbi_126982933;ncbi_126990443	10.9654	44.4201	170.089	105.297	594.399	56.6089	40.6982	Filtered	Filtered	Filtered
_DEVNAMVEDLR_.2	ncbi_126982932;ncbi_126982933;ncbi_126990443	Filtered	58.1028	Filtered	Filtered	Filtered	Filtered	Filtered	Filtered	Filtered	Filtered
_VC[Carbamidomethyl (C)]EDFEEK_.2	ncbi_126982949	53.3183	710.432	689.176	457.908	963.305	410.291	181.844	771.989	260.989	317.418
_TAADDAQILK_.2	ncbi_126982949	54.9883	53.5112	135.812	115.282	Filtered	108.825	123.21	113.561	Filtered	150.163
_NILDDMNNEKPDR_.2	ncbi_126982949	2.41725	37.2158	32.7502	42.4778	77.1193	Filtered	6.0636	Filtered	Filtered	Filtered
_NILDDM[Oxidation (M)]NNEKPDR_.2	ncbi_126982949	Filtered	8.1148	12.2199	5.0012	13.8102	Filtered	Filtered	Filtered	Filtered	Filtered
_KEDGPQLK_.2	ncbi_126982949	26.9187	Filtered	28.1271	45.2329	34.6947	73.3937	34.0238	Filtered	33.3549	Filtered
_DIDMETSEPVR_.2	ncbi_126982949	Filtered	Filtered	175.939	79.5055	112.864	84.5007	36.2854	Filtered	Filtered	Filtered
_DIDM[Oxidation (M)]ETSEPVR_.2	ncbi_126982949	Filtered	Filtered	67.8283	Filtered	Filtered	Filtered	4.05889	Filtered	Filtered	Filtered
_EIDAC[Carbamidomethyl (C)]SDPDK_.2	ncbi_126982949	Filtered	51.6598	Filtered	119.949	123.821	Filtered	37.6132	Filtered	Filtered	Filtered
_EIDAC[Carbamidomethyl (C)]SDPDKK_.2	ncbi_126982949	9.91774	Filtered	6.91109	10.0432	Filtered	Filtered	8.52176	Filtered	29.0975	Filtered
_EDQWSPVNPDGK_.2	ncbi_126982949	43.3753	Filtered	Filtered	Filtered	Filtered	Filtered	110.017	Filtered	107.942	78.3055
_EEAAVDEEETDDQEK_.2	ncbi_126982949	Filtered	Filtered	9.19721	16.3252	20.4178	Filtered	Filtered	Filtered	Filtered	Filtered
_LQVTTPSEVR_.2	ncbi_126982949	69.759	Filtered	Filtered	Filtered	Filtered	Filtered	Filtered	Filtered	Filtered	Filtered
_GDEESLEC[Carbamidomethyl (C)]LC[Carbamidomethyl (C)]K_.2	ncbi_126982949	14.4461	Filtered	Filtered	Filtered	Filtered	Filtered	Filtered	Filtered	Filtered	Filtered
_TTVNQAPQR_.2	ncbi_126982949	42.5883	Filtered	Filtered	Filtered	Filtered	Filtered	Filtered	Filtered	Filtered	Filtered
_NTPAPSGTPPSK_.2	ncbi_126982949	38.0285	Filtered	Filtered	Filtered	Filtered	Filtered	Filtered	Filtered	Filtered	Filtered
_TDC[Carbamidomethyl (C)]PQPC[Carbamidomethyl (C)]IPIDK_.2	ncbi_126982952	12.3272	287.001	175.408	48.9192	118.343	251.902	167.582	697.966	43.4296	382.234
_LGEWDTSTDEDC[Carbamidomethyl (C)]EISK_.2	ncbi_126982952	1.68933	15.346	20.3301	5.60939	31.2986	11.8739	7.42257	61.3736	Filtered	6.31904
_DWIDENMRP_.2	ncbi_126982952	7.92006	111.789	98.7257	92.2442	711.938	75.5594	56.2581	Filtered	Filtered	Filtered
_DWIDENM[Oxidation (M)]RP_.2	ncbi_126982952	Filtered	84.1955	82.3506	Filtered	215.712	150.241	35.5976	95.31	Filtered	77.1759
_GVVSDDIALIR_.2	ncbi_126982952	32.6053	Filtered	12.7432	Filtered	Filtered	Filtered	34.4197	Filtered	38.9084	83.3193
_DM[Oxidation (M)]DVPAALGEK_.2	ncbi_126982952	9.43552	Filtered	Filtered	Filtered	Filtered	Filtered	Filtered	Filtered	Filtered	Filtered
_DMDVPAALGEK_.2	ncbi_126982952	21.9083	Filtered	Filtered	Filtered	Filtered	Filtered	Filtered	Filtered	Filtered	Filtered
_IEHSHGYGDDR_.2	ncbi_126982960	873.004	312.369	4.09212	81.2249	6.6925	7.00022	88.2066	19.0983	352.896	91.315
_IEHSHGYGDDR_.3	ncbi_126982960	646.031	218.851	10.82	49.3918	Filtered	Filtered	101.87	55.9841	247.433	72.8113
_DKLYDLK_.2	ncbi_126982960	168.022	Filtered	Filtered	64.2351	Filtered	Filtered	80.3646	Filtered	36.0993	20.3593
_MSHPVER_.2	ncbi_126982960	Filtered	343.499	303.252	Filtered	223.267	Filtered	Filtered	Filtered	Filtered	Filtered
_ALHVPPLEEVASVLQDALKK_.3	ncbi_126982960	2.72302	1	Filtered	Filtered	Filtered	Filtered	1	Filtered	1	Filtered
_TADTNLVSC[Carbamidomethyl (C)]LR_.2	ncbi_126982960	62.9582	Filtered	Filtered	Filtered	Filtered	Filtered	Filtered	Filtered	Filtered	Filtered
_ALHVPPLEEVASVLQDALK_.3	ncbi_126982960	1	Filtered	Filtered	Filtered	Filtered	Filtered	Filtered	Filtered	Filtered	Filtered
_KDKLYDLK_.2	ncbi_126982960	110.022	Filtered	Filtered	Filtered	Filtered	Filtered	Filtered	Filtered	Filtered	Filtered
_LEDDSIPR_.2	ncbi_126982969	Filtered	268.267	153.658	186.842	255.232	141.562	242.546	120.586	Filtered	94.9797
_AEEQQDGDDVVDLEC[Carbamidomethyl (C)]DNR_.2	ncbi_126982970	5.43308	72.3405	219.724	101.021	189.513	139.806	24.4216	87.0135	1.86093	42.4697
_VPEELDIVK_.2	ncbi_126982970	11.9998	Filtered	29.9646	90.014	Filtered	119.122	44.1793	63.6038	102.412	119.867
_DVEFTEEIINLDDKDSK_.2	ncbi_126982970	2.14883	16.427	6.35156	16.3002	Filtered	2.36264	5.9562	Filtered	7.51421	17.5556
_EVDGTDDEVLEAVESLK_.2	ncbi_126982970	7.62722	20.8316	15.3739	30.9982	Filtered	Filtered	50.3022	Filtered	7.21437	33.1681
_ETGDAEAALK_.2	ncbi_126982970	157.207	Filtered	101.917	76.7244	Filtered	Filtered	125.263	Filtered	67.2984	93.742
_DSDVPDLHR_.2	ncbi_126982970	82.9044	Filtered	82.4562	Filtered	Filtered	Filtered	164.355	Filtered	Filtered	Filtered
_DVEFTEEIINLDDK_.2	ncbi_126982970	Filtered	21.1853	13.6825	11.4918	Filtered	Filtered	4.6782	Filtered	Filtered	Filtered
_VLPGDIVR_.2	ncbi_126982970	50.0394	Filtered	Filtered	Filtered	Filtered	Filtered	25.4039	Filtered	Filtered	Filtered
_EAEGEDVAMEEEKEK_.2	ncbi_126982977	3.56463	19.8294	26.2417	39.3822	28.0519	17.0246	2.84454	5.51143	1.24838	Filtered
_EAEGEDVAM[Oxidation (M)]EEEKEK_.2	ncbi_126982977	Filtered	3.00849	6.30496	4.55746	2.04026	Filtered	1	1.87404	Filtered	13.2756
_EAEGEDVAMEEEK_.2	ncbi_126982977	Filtered	10.2395	23.268	31.3379	40.4298	Filtered	Filtered	32.2532	Filtered	Filtered
_VEEELPVTTPFDSK_.2	ncbi_126982977	9.54464	Filtered	Filtered	Filtered	Filtered	Filtered	Filtered	Filtered	Filtered	Filtered
_VEDGAPEPSPEK_.2	ncbi_126982987	38.5519	35.2146	Filtered	23.5776	Filtered	Filtered	29.4536	Filtered	109.002	111.633
_ALEAQEHEK_.2	ncbi_126982987	14.2825	72.0535	25.4138	122.726	33.2547	Filtered	Filtered	Filtered	31.7675	Filtered
_ALEALEHGEK_.2	ncbi_126982987	31.5119	Filtered	Filtered	28.2046	Filtered	Filtered	45.1505	Filtered	42.8468	Filtered
_SQTLQEGEGLPSTTK_.2	ncbi_126982987	6.87427	Filtered	Filtered	Filtered	Filtered	Filtered	9.56384	Filtered	Filtered	Filtered
_ALEAQEHGEK_.2	ncbi_126982987	10.8442	26.3986	Filtered	21.9144	Filtered	Filtered	Filtered	Filtered	Filtered	Filtered
_EEGDAC[Carbamidomethyl (C)]LDLLPSLVK_.2	ncbi_126982987	1.44824	Filtered	Filtered	Filtered	Filtered	Filtered	Filtered	Filtered	Filtered	Filtered
_DTNDVQQEMGEMR_.2	ncbi_126982990	8.22986	Filtered	Filtered	20.6118	59.8591	Filtered	Filtered	Filtered	Filtered	Filtered
_SIDEITSIFK_.2	ncbi_126982990	11.3106	Filtered	Filtered	Filtered	Filtered	Filtered	6.51283	Filtered	Filtered	Filtered
_LPELKPIEK_.2	ncbi_126983001	6.69689	25.9546	12.4723	24.8202	34.1944	Filtered	1.13186	Filtered	Filtered	Filtered
_LTQNAPPTGEVR_.2	ncbi_126983035	276.796	Filtered	Filtered	Filtered	Filtered	Filtered	Filtered	Filtered	Filtered	Filtered
_DHGSPQNLER_.2	ncbi_126983035	82.2715	Filtered	Filtered	Filtered	Filtered	Filtered	Filtered	Filtered	Filtered	Filtered
_QTIDDATQDEEK_.2	ncbi_126983041	8.0408	20.5183	30.2103	38.2721	34.8105	15.9942	20.5851	47.213	50.617	22.12
_YSADLEDLGHGR_.2	ncbi_126983048	25.4658	Filtered	Filtered	Filtered	Filtered	Filtered	31.9271	Filtered	Filtered	Filtered
_EYQLVAENEFGETR_.2	ncbi_126983048	8.9901	Filtered	Filtered	Filtered	Filtered	Filtered	Filtered	Filtered	Filtered	Filtered
_DFEEFPEHR_.2	ncbi_126983054	20.6063	387.224	194.793	162.744	675.302	306.286	128.043	308.256	184.798	158.735
_EVTGDDDSDLFLEER_.2	ncbi_126983054	9.29694	269.873	259.581	177.297	289.488	206.062	92.159	443.663	145.792	160.013
_LSSTPESLDR_.2	ncbi_126983054	25.4027	57.674	Filtered	Filtered	Filtered	Filtered	55.2743	Filtered	51.0166	142.016
_NVDILKDPDVVK_.2	ncbi_126983054	4.21206	Filtered	Filtered	Filtered	Filtered	Filtered	14.9123	Filtered	Filtered	Filtered
_TPANSVEVEK_.2	ncbi_126983055	20.7394	20.0458	17.0216	17.0494	Filtered	Filtered	71.5861	106.275	18.573	121.951
_YWC[Carbamidomethyl (C)]GDESGGK_.2	ncbi_126983060	220.724	189.901	Filtered	87.2555	Filtered	147.802	246.416	97.9764	Filtered	129.405
_NLDEYMSEC[Carbamidomethyl (C)]WK_.2	ncbi_126983060	6.55197	Filtered	Filtered	Filtered	Filtered	Filtered	Filtered	Filtered	Filtered	Filtered
_NLDEYM[Oxidation (M)]SEC[Carbamidomethyl (C)]WK_.2	ncbi_126983060	3.92803	Filtered	Filtered	Filtered	Filtered	Filtered	Filtered	Filtered	Filtered	Filtered
_ELETIHHIK_.2	ncbi_126983060	12.7978	Filtered	Filtered	Filtered	Filtered	Filtered	Filtered	Filtered	Filtered	Filtered
_TDTASNTIWVK_.2	ncbi_126983060	8.90564	Filtered	Filtered	Filtered	Filtered	Filtered	Filtered	Filtered	Filtered	Filtered
_DYGLFQLNNK_.2	ncbi_126983060	5.98014	Filtered	Filtered	Filtered	Filtered	Filtered	Filtered	Filtered	Filtered	Filtered
_YEVDYEEPQGSK_.2	ncbi_126983064	41.2867	82.2557	247.203	245.127	76.5859	53.0211	74.3347	70.8909	118.991	59.4384
_MLESDFPNLR_.2	ncbi_126983064	30.7627	Filtered	Filtered	Filtered	Filtered	Filtered	12.3606	Filtered	Filtered	Filtered
_M[Oxidation (M)]LESDFPNLR_.2	ncbi_126983064	27.9843	Filtered	Filtered	15.1613	Filtered	Filtered	Filtered	Filtered	Filtered	Filtered
_DLSAHLSGEEK_.2	ncbi_126983064	39.0075	Filtered	Filtered	Filtered	Filtered	Filtered	11.7945	Filtered	Filtered	Filtered
_FWPDWNAC[Carbamidomethyl (C)]LDPPQPVP_.2	ncbi_126983064	1.9421	Filtered	Filtered	Filtered	Filtered	Filtered	5.70939	Filtered	Filtered	Filtered
_TEVQHIGR_.2	ncbi_126983064	94.2574	Filtered	Filtered	Filtered	Filtered	Filtered	Filtered	Filtered	Filtered	Filtered
_YEVDYEEPFGSK_.2	ncbi_126983065	Filtered	157.113	Filtered	Filtered	Filtered	Filtered	Filtered	131.793	Filtered	128.291
_QWLQEIDR_.2	ncbi_126983071	182.056	580.242	Filtered	328.596	Filtered	218.999	309.947	403.582	443.422	356.222
_YAC[Carbamidomethyl (C)]ENVNK_.2	ncbi_126983071	51.6284	Filtered	10.9439	Filtered	Filtered	Filtered	Filtered	Filtered	Filtered	Filtered
_MGPPSAPGSAGVK_.2	ncbi_126983071	167.341	Filtered	Filtered	Filtered	Filtered	Filtered	Filtered	Filtered	Filtered	Filtered
_M[Oxidation (M)]GPPSAPGSAGVK_.2	ncbi_126983071	55.1572	Filtered	Filtered	Filtered	Filtered	Filtered	Filtered	Filtered	Filtered	Filtered
_SLPDQEDR_.2	ncbi_126983077	Filtered	336.944	550.147	158.426	526.19	331.04	74.2254	318.2	54.3108	121.239
_YTDIENIDFGK_.2	ncbi_126983077	7.3519	17.2189	43.7329	29.9264	Filtered	Filtered	45.908	Filtered	43.4317	Filtered
_[Acetyl (Protein N-term)]MEEGLEWVVR_.2	ncbi_126983077	1	Filtered	Filtered	Filtered	Filtered	Filtered	Filtered	Filtered	Filtered	Filtered
_NVAEAEDTEGEKK_.2	ncbi_126983092	2.04699	5.7373	8.71995	11.7617	3.43553	1	8.54329	11.1948	17.9121	8.89696
_NVAEAEDTEGEK_.2	ncbi_126983092	Filtered	Filtered	30.5471	35.2778	Filtered	7.86893	13.7579	46.2483	34.1313	Filtered
_AVTEDEWSILK_.2	ncbi_126983096	11.7391	93.4719	65.3374	171.855	92.1605	86.8889	51.3281	Filtered	53.8929	53.3789
_[Acetyl (Protein N-term)]SQEDAPGVLQPGQVIR_.2	ncbi_126983096	1.16416	Filtered	Filtered	Filtered	Filtered	Filtered	Filtered	Filtered	Filtered	Filtered
_ESLTPIDR_.2	ncbi_126983106;ncbi_126983149;ncbi_126983153	Filtered	85.7119	355.714	100.999	217.44	142.165	50.2402	Filtered	Filtered	Filtered
_WPPILDTDDLPK_.2	ncbi_126983120	3.09914	1	8.95878	27.9792	Filtered	16.6413	21.2963	Filtered	Filtered	Filtered
_VHITDDVSR_.2	ncbi_126983166	199.65	237.992	297.638	350.367	175.887	664.056	588.885	172.169	918.827	592.587
_FDVFDNLK_.2	ncbi_126983166	Filtered	Filtered	47.5336	58.8002	Filtered	Filtered	11.1497	Filtered	30.3062	Filtered
_TYIGDNINC[Carbamidomethyl (C)]ITGFEK_.2	ncbi_126983166	3.39013	17.9622	Filtered	Filtered	Filtered	Filtered	8.88074	Filtered	Filtered	Filtered
_[Acetyl (Protein N-term)]MFDVFDNLK_.2	ncbi_126983166	1	2.09968	Filtered	4.52332	Filtered	Filtered	2.30608	Filtered	Filtered	Filtered
_[Acetyl (Protein N-term)]M[Oxidation (M)]FDVFDNLK_.2	ncbi_126983166	1.62431	Filtered	Filtered	Filtered	Filtered	Filtered	Filtered	Filtered	Filtered	Filtered
_[Acetyl (Protein N-term)]MFDVFDNLKK_.2	ncbi_126983166	1	Filtered	Filtered	Filtered	Filtered	Filtered	Filtered	Filtered	Filtered	Filtered
_DIDFLEPNSDK_.2	ncbi_126983183	64.1633	311.961	152.159	346.375	245.176	382.938	175.335	386.502	39.567	86.1611
_NLIDAGVDGLR_.2	ncbi_126983183	99.6072	Filtered	47.2375	76.8648	Filtered	247.776	223.438	Filtered	37.1827	62.0038
_YFHGEGDSVK_.2	ncbi_126983183	237.191	Filtered	Filtered	37.5653	Filtered	27.3648	95.3297	Filtered	58.135	42.711
_HGFGGIPITEDGK_.2	ncbi_126983183	10.0153	Filtered	Filtered	Filtered	Filtered	Filtered	Filtered	Filtered	Filtered	Filtered
_GVC[Carbamidomethyl (C)]EDDIEYTK_.2	ncbi_126983195	472.319	393.065	2285.15	1248.77	1508.21	1269.26	1557.4	218.96	1708	1398.43
_TLLVDDAC[Carbamidomethyl (C)]R_.2	ncbi_126983195	362.397	Filtered	333.163	224.286	Filtered	376.673	691.501	Filtered	762.894	565.106
_HAIEEGYR_.2	ncbi_126983195	1297.04	59.3902	18.0234	38.807	Filtered	Filtered	383.539	Filtered	329.889	334.955
_DHVIDKEEFR_.2	ncbi_126983195	293.168	13.5768	20.5097	35.7211	Filtered	42.0894	389.897	Filtered	309.768	262.901
_DHVIDKEEFR_.3	ncbi_126983195	173.491	Filtered	20.0909	16.8884	Filtered	35.0208	257.027	Filtered	222.82	Filtered
_VYDTVIFDVNNDGTPMEQK_.2	ncbi_126983195	6.60288	Filtered	Filtered	Filtered	Filtered	Filtered	Filtered	Filtered	Filtered	Filtered
_TQEPTPAQK_.2	ncbi_126983195	91.7823	Filtered	Filtered	Filtered	Filtered	Filtered	Filtered	Filtered	Filtered	Filtered
_SVSEVAVDEANK_.2	ncbi_126983199	95.0138	611.308	109.334	270.97	32.0206	233.872	1041.21	818.489	603.435	1073.38
_GGDM[Oxidation (M)]TVNSEVER_.2	ncbi_126983199	31.8194	91.84	35.9758	96.2484	12.8702	Filtered	42.3015	Filtered	Filtered	Filtered
_GGDMTVNSEVER_.2	ncbi_126983199	82.2231	74.5484	Filtered	209.245	Filtered	Filtered	64.6274	Filtered	Filtered	Filtered
_FHEIHDGVAK_.2	ncbi_126983199	94.1477	Filtered	Filtered	Filtered	Filtered	Filtered	Filtered	Filtered	Filtered	Filtered
_WPYGGAIEAAK_.2	ncbi_126983199	76.871	Filtered	Filtered	Filtered	Filtered	Filtered	Filtered	Filtered	Filtered	Filtered
_GTGEDFDFSK_.2	ncbi_126983212	1128.39	1484.13	8306.52	3378.3	8347.14	6668.75	2562.15	2227.79	4232.77	5919.24
_DDDPNTWK_.2	ncbi_126983212	173.431	711.327	666.575	346.811	1831.91	1305.68	246.831	690.683	162.902	427.346
_DWNVDLIPK_.2	ncbi_126983212	36.0582	139.904	97.4426	195.142	94.3177	110.609	73.4316	Filtered	56.7839	65.0628
_HNLGDEDM[Oxidation (M)]_.2	ncbi_126983212	41.9359	414.262	330.729	148.51	336.015	236.27	140.307	491.263	258.214	241.46
_HNLGDEDM_.2	ncbi_126983212	17.4619	114.651	94.2991	163.652	254.354	31.6834	Filtered	Filtered	Filtered	Filtered
_FNLPAPEETYGR_.2	ncbi_126983212	532.963	Filtered	Filtered	Filtered	Filtered	Filtered	42.6212	Filtered	Filtered	Filtered
_DDDYLAKPAGDALK_.2	ncbi_126983212	27.2657	Filtered	Filtered	Filtered	Filtered	Filtered	1	Filtered	Filtered	Filtered
_[Acetyl (Protein N-term)]MDEEYDC[Carbamidomethyl (C)]IVLGTGLK_.2	ncbi_126983212	1	Filtered	Filtered	Filtered	Filtered	Filtered	Filtered	6.02975	Filtered	Filtered
_DALSTQIIIPQK_.2	ncbi_126983212	22.4474	Filtered	Filtered	Filtered	Filtered	Filtered	Filtered	Filtered	Filtered	Filtered
_TRDWNVDLIPK_.2	ncbi_126983212	23.0099	Filtered	Filtered	Filtered	Filtered	Filtered	Filtered	Filtered	Filtered	Filtered
_SIEGSYVYK_.2	ncbi_126983212	39.052	Filtered	Filtered	Filtered	Filtered	Filtered	Filtered	Filtered	Filtered	Filtered
_QVYC[Carbamidomethyl (C)]DPSYVPDR_.2	ncbi_126983212	31.5037	Filtered	Filtered	Filtered	Filtered	Filtered	Filtered	Filtered	Filtered	Filtered
_YYGGESASITPLEDLFTK_.2	ncbi_126983212	3.5427	Filtered	Filtered	Filtered	Filtered	Filtered	Filtered	Filtered	Filtered	Filtered
_DQWEIDR_.2	ncbi_126983224	14.9353	182.502	125.053	162.615	343.939	164.83	78.6341	333.416	81.838	Filtered
_LIKEDEYEAR_.2	ncbi_126983224	39.3416	Filtered	5.5742	3.36664	Filtered	12.0464	12.2653	Filtered	Filtered	Filtered
_NVLVGDNNIVK_.2	ncbi_126983224	17.382	Filtered	Filtered	Filtered	Filtered	Filtered	Filtered	Filtered	Filtered	Filtered
_VEEEKPIEK_.2	ncbi_126983230	19.6744	371.016	306.008	250.653	614.654	517.305	192.73	1209.25	144.66	459.126
_VEEEKPIEKEEK_.3	ncbi_126983230	10.3615	195.523	67.0653	89.9723	48.4586	246.523	104.672	343.975	99.507	113.101
_VEEEKPIEKEEK_.2	ncbi_126983230	Filtered	63.4648	19.0651	17.4166	7.43086	30.5183	13.8381	43.6446	1.2508	17.412
_EEEEEEEEQENSK_.2	ncbi_126983230	Filtered	Filtered	Filtered	Filtered	Filtered	Filtered	Filtered	Filtered	Filtered	Filtered
_SLIEEGGDWDR_.2	ncbi_126983247	69.2501	689.442	445.125	539.272	712.17	629.887	267.446	664.627	394.397	295.74
_IGDKEEAIK_.2	ncbi_126983247	42.0324	9.67393	124.503	89.0096	136.941	155.956	79.1146	47.045	26.2542	76.9563
_VGGIVETNRPDSK_.2	ncbi_126983247	18.4519	6.93813	17.4547	18.8431	11.1831	1	18.2668	35.553	21.1332	6.15257
_PAENLEEQGLEK_.2	ncbi_126983247	30.5615	432.772	237.348	208.114	233.226	208.491	84.7904	384.357	Filtered	155.554
_SM[Oxidation (M)]GETEIR_.2	ncbi_126983247	158.696	Filtered	181.765	78.6964	Filtered	Filtered	90.2173	Filtered	111.793	148.329
_HGDILLNR_.2	ncbi_126983247	30.8766	Filtered	Filtered	Filtered	Filtered	Filtered	Filtered	Filtered	Filtered	Filtered
_DLGWQLDSALLER_.2	ncbi_126983247	6.6498	Filtered	Filtered	Filtered	Filtered	Filtered	Filtered	Filtered	Filtered	Filtered
_EPPLELQDTEAR_.2	ncbi_126983251	136.053	334.975	114.23	158.859	Filtered	58.3371	250.919	83.735	99.1305	187.592
_ILEETLTVK_.2	ncbi_126983251	75.0616	25.7059	26.229	24.4126	Filtered	Filtered	67.4351	Filtered	111.131	63.3746
_DPDDVIIGK_.2	ncbi_126983251	Filtered	14.9503	24.3061	Filtered	Filtered	Filtered	50.0218	Filtered	Filtered	Filtered
_DDETMYVEAK_.2	ncbi_126983251	65.5986	Filtered	Filtered	Filtered	Filtered	Filtered	33.5914	Filtered	Filtered	Filtered
_YFEFQEQGLEGQK_.2	ncbi_126983251	6.73235	Filtered	Filtered	Filtered	Filtered	Filtered	Filtered	Filtered	Filtered	Filtered
_GGENNTNIIQR_.2	ncbi_126983256	33.0203	Filtered	Filtered	Filtered	Filtered	Filtered	24.4983	Filtered	Filtered	Filtered
_LVLEVFDENR_.2	ncbi_126983256	4.41438	Filtered	Filtered	Filtered	Filtered	Filtered	Filtered	Filtered	27.4958	Filtered
_FHISVDDSEVSR_.2	ncbi_126983256	14.347	Filtered	Filtered	Filtered	Filtered	Filtered	Filtered	Filtered	Filtered	Filtered
_DDFLGQVELPLLNLPR_.2	ncbi_126983256	1.3699	Filtered	Filtered	Filtered	Filtered	Filtered	Filtered	Filtered	Filtered	Filtered
_DIFGASDPYVK_.2	ncbi_126983256	11.0284	Filtered	Filtered	Filtered	Filtered	Filtered	Filtered	Filtered	Filtered	Filtered
_WDQEFVFR_.2	ncbi_126983256	7.55554	Filtered	Filtered	Filtered	Filtered	Filtered	Filtered	Filtered	Filtered	Filtered
_HEDELGPLPEGWEQR_.3	ncbi_126983256	4.32617	Filtered	Filtered	Filtered	Filtered	Filtered	Filtered	Filtered	Filtered	Filtered
_GDVPGSEQVDEK_.2	ncbi_126983283	362.531	1935.24	1782.6	2037.19	1469.03	1985.85	1086.06	4291.45	343.074	1187.44
_GPDLDALEK_.2	ncbi_126983283	25.9534	309.597	494.227	550.916	1045.33	389.346	197.388	724.882	46.3894	202.878
_EAEGTETDVPAEVK_.2	ncbi_126983283	144.998	280.441	622.591	658.778	735.477	335.832	520.861	91.9243	212.485	480.298
_FPAPIEEEASK_.2	ncbi_126983283	147.674	169.235	458.212	327.441	200.39	284.628	431.187	645.035	99.432	842.989
_DEWIPTDQLPIR_.2	ncbi_126983283	72.3588	16.5093	42.0228	Filtered	Filtered	Filtered	58.8699	Filtered	Filtered	24.3017
_EIGNLVYDDVPVSNDENNNAVVR_.3	ncbi_126983283	2.71549	Filtered	1.23488	Filtered	Filtered	Filtered	Filtered	Filtered	Filtered	Filtered
_HKGDLLNR_.2	ncbi_126983283	128.284	Filtered	Filtered	Filtered	Filtered	Filtered	Filtered	Filtered	Filtered	Filtered
_DVGAVDAVIDR_.2	ncbi_126983283	36.2386	Filtered	Filtered	Filtered	Filtered	Filtered	Filtered	Filtered	Filtered	Filtered
_LDLEAYFPGSGAYR_.2	ncbi_126983283	24.2921	Filtered	Filtered	Filtered	Filtered	Filtered	Filtered	Filtered	Filtered	Filtered
_EEDVPVEPTEK_.2	ncbi_126983284	36.3642	1164.28	1564.29	1612.51	1808.45	800.034	143.351	978.438	156.324	252.242
_ILEVVEGDEK_.2	ncbi_126983284	51.1992	1351	1150.82	1290.85	381.11	237.761	90.4327	161.89	150.911	120.017
_C[Carbamidomethyl (C)]VESEEEEVTHTTDK_.2	ncbi_126983284	2.29395	14.8865	9.5203	21.39	1	2.37619	1.73369	1.55302	12.0349	18.1583
_VTEETPKEETK_.2	ncbi_126983284	33.6655	61.7024	101.667	90.9597	55.2737	10.542	22.8629	25.5087	31.6476	10.905
_C[Carbamidomethyl (C)]DDDDVTPVMEEDILK_.2	ncbi_126983284	2.54623	27.1156	5.08486	51.4088	Filtered	Filtered	7.00699	Filtered	Filtered	Filtered
_NSALELPVGIK_.2	ncbi_126983284	23.3848	Filtered	Filtered	18.2967	Filtered	Filtered	34.6977	Filtered	25.6843	59.593
_VNFIEDMTEAER_.2	ncbi_126983284	6.86224	Filtered	Filtered	96.8496	Filtered	Filtered	8.96054	Filtered	Filtered	Filtered
_AIIDFKPK_.2	ncbi_126983284	5.79247	Filtered	Filtered	4.17461	Filtered	Filtered	Filtered	Filtered	Filtered	Filtered
_EIEAAGGQALPC[Carbamidomethyl (C)]VVDVR_.2	ncbi_126983287	7.03283	1	Filtered	Filtered	Filtered	Filtered	Filtered	Filtered	Filtered	Filtered
_RPVEEEGEGEGEEEPK_.3	ncbi_126983306	13.0341	22.7266	34.9381	25.7233	38.0078	Filtered	3.20705	Filtered	Filtered	Filtered
_RPVEEEGEGEGEEEPKK_.3	ncbi_126983306	Filtered	8.89458	Filtered	Filtered	Filtered	Filtered	4.82316	Filtered	Filtered	Filtered
_DTIDFDER_.2	ncbi_126983308	25.2275	472.79	507.705	388.425	662.537	294.491	104.042	739.865	133.251	122.834
_SVLEENIDYVR_.2	ncbi_126983308	35.668	Filtered	48.9331	Filtered	Filtered	Filtered	35.5675	Filtered	Filtered	56.9862
_EKEVVVC[Carbamidomethyl (C)]TR_.2	ncbi_126983308	27.9909	5.0906	Filtered	Filtered	Filtered	Filtered	Filtered	Filtered	Filtered	Filtered
_EVADFGC[Carbamidomethyl (C)]PPKFPDEEEEEEEVQEVTIK_.3	ncbi_126983308	1	Filtered	Filtered	Filtered	Filtered	Filtered	1	Filtered	Filtered	Filtered
_IKETDEHYK_.2	ncbi_126983308	11.8829	Filtered	Filtered	Filtered	Filtered	Filtered	Filtered	Filtered	Filtered	Filtered
_ALKDTIDFDER_.2	ncbi_126983308	9.74123	Filtered	Filtered	Filtered	Filtered	Filtered	Filtered	Filtered	Filtered	Filtered
_SLGLQDSEIGQFTDEDHWLR_.3	ncbi_126983308	1.15304	Filtered	Filtered	Filtered	Filtered	Filtered	Filtered	Filtered	Filtered	Filtered
_LYNKPDDKER_.2	ncbi_126983314	4.58322	37.85	4.71482	22.8432	11.8864	5.80615	15.806	Filtered	Filtered	Filtered
_LEC[Carbamidomethyl (C)]GELDEDEDEGVGTK_.2	ncbi_126983331	3.70935	25.4621	43.1613	14.1323	110.528	Filtered	12.8123	21.0705	15.5926	Filtered
_TQEEDLDKVK_.2	ncbi_126983331	12.7693	7.56098	27.8112	8.82643	20.7965	9.80915	18.0052	Filtered	24.1652	Filtered
_TVSEAPAEDQSR_.2	ncbi_126983331	30.6586	Filtered	Filtered	Filtered	Filtered	87.589	62.4327	Filtered	69.458	87.2462
_EKLEC[Carbamidomethyl (C)]GELDEDEDEGVGTK_.3	ncbi_126983331	1	Filtered	Filtered	Filtered	Filtered	Filtered	Filtered	Filtered	Filtered	Filtered
_RGSEGNLADEK_.2	ncbi_126983331	Filtered	143.796	Filtered	Filtered	77.1206	104.254	Filtered	Filtered	Filtered	Filtered
_TRPQDPIVGAEDEDAVR_.3	ncbi_126983331	3.82213	Filtered	Filtered	Filtered	Filtered	Filtered	Filtered	Filtered	Filtered	Filtered
_VSMNVETNAEDR_.2	ncbi_126983344	309.366	411.005	28.3512	171.796	37.9391	Filtered	282.607	14.4606	303.333	58.3999
_VSM[Oxidation (M)]NVETNAEDR_.2	ncbi_126983344	207.92	401.368	54.6092	125.07	Filtered	13.4748	193.318	47.7066	362.844	Filtered
_EGGETEIK_.2	ncbi_126983344	54.6462	172.599	303.05	208.859	894.587	437.445	189.131	770.382	281.033	254.687
_DQFLDIENAFQR_.2	ncbi_126983344	77.7729	14.7901	7.59912	20.227	Filtered	Filtered	37.5514	Filtered	21.3426	17.5054
_EGGETEIKK_.2	ncbi_126983344	81.4952	Filtered	22.4336	40.6225	Filtered	Filtered	51.6591	24.1701	133.842	75.8043
_QC[Carbamidomethyl (C)]QYPNQIK_.2	ncbi_126983344	531.049	Filtered	Filtered	Filtered	Filtered	Filtered	207.081	Filtered	233.634	Filtered
_EGDVTVC[Carbamidomethyl (C)]SSR_.2	ncbi_126983344	381.939	Filtered	Filtered	Filtered	Filtered	Filtered	169.007	Filtered	98.9977	Filtered
_SLC[Carbamidomethyl (C)]FQNGLDDLGER_.2	ncbi_126983344	4.37204	4.05393	Filtered	Filtered	Filtered	Filtered	Filtered	Filtered	Filtered	Filtered
_M[Oxidation (M)]YYSEHGLPGYPDYK_.2	ncbi_126983344	7.14086	Filtered	Filtered	Filtered	Filtered	Filtered	Filtered	Filtered	Filtered	Filtered
_MYYSEHGLPGYPDYK_.2	ncbi_126983344	4.00178	Filtered	Filtered	Filtered	Filtered	Filtered	Filtered	Filtered	Filtered	Filtered
_M[Oxidation (M)]YYSEHGLPGYPDYK_.3	ncbi_126983344	8.90106	Filtered	Filtered	Filtered	Filtered	Filtered	Filtered	Filtered	Filtered	Filtered
_MYYSEHGLPGYPDYK_.3	ncbi_126983344	3.46909	Filtered	Filtered	Filtered	Filtered	Filtered	Filtered	Filtered	Filtered	Filtered
_C[Carbamidomethyl (C)]GDGFEPQEK_.2	ncbi_126983369	10.2395	83.5637	78.7791	43.2097	86.2997	94.6502	Filtered	Filtered	Filtered	15.4604
_NDDEMNFPPPPK_.2	ncbi_126983369	Filtered	Filtered	Filtered	44.8395	Filtered	Filtered	Filtered	Filtered	Filtered	Filtered
_ELADLGFIR_.2	ncbi_126983369	16.026	Filtered	Filtered	Filtered	Filtered	Filtered	Filtered	Filtered	Filtered	Filtered
_NDAVSEEQR_.2	ncbi_126983459	62.3189	54.7398	242.639	93.5686	204.329	132.408	84.6134	63.9545	93.5676	159.178
_WC[Carbamidomethyl (C)]DDYFFVK_.2	ncbi_126983459	3.93507	Filtered	Filtered	Filtered	Filtered	Filtered	Filtered	Filtered	Filtered	Filtered
_GSSAQQEAEAPDTR_.2	ncbi_126983472	12.3047	Filtered	14.1131	Filtered	Filtered	Filtered	18.2849	Filtered	Filtered	Filtered
_LEEPIVSR_.2	ncbi_126983472	12.8165	Filtered	Filtered	Filtered	Filtered	Filtered	Filtered	Filtered	Filtered	Filtered
_GTTWEGGVR_.2	ncbi_126983483;ncbi_126983484	2052.98	60.7364	901.046	791.194	436.238	4197.22	1621.13	283.498	951.306	2015.54
_TPHIDGLAQESR_.2	ncbi_126983483;ncbi_126983484	668.139	Filtered	Filtered	Filtered	Filtered	Filtered	Filtered	Filtered	Filtered	Filtered
_HTPTDLQEVAAK_.2	ncbi_126983485	43.0431	Filtered	Filtered	Filtered	Filtered	Filtered	2.76397	Filtered	Filtered	Filtered
_KGPAEMTMDEHPKPK_.3	ncbi_126983485	12.6387	Filtered	Filtered	Filtered	Filtered	Filtered	1.79558	Filtered	Filtered	Filtered
_GPAEMTMDEHPKPK_.2	ncbi_126983485	2.27788	Filtered	Filtered	Filtered	Filtered	Filtered	Filtered	Filtered	Filtered	Filtered
_GPAEMTMDEHPKPK_.3	ncbi_126983485	7.47244	Filtered	Filtered	Filtered	Filtered	Filtered	Filtered	Filtered	Filtered	Filtered
_GLTENLEPQVR_.2	ncbi_126983494	21.6173	19.3679	61.7644	45.9431	Filtered	118.775	126.834	Filtered	217.018	136.479
_YYTEFDVGNTR_.2	ncbi_126983500	9.87634	Filtered	Filtered	Filtered	Filtered	64.7536	25.02	Filtered	Filtered	Filtered
_TEEELPVDVSR_.2	ncbi_126983505	34.155	Filtered	157.978	Filtered	50.0951	60.7489	76.4052	Filtered	58.1013	171.015
_C[Carbamidomethyl (C)]PDTVLNPK_.2	ncbi_126983505	28.4106	12.4521	Filtered	55.2437	Filtered	62.5219	46.4683	58.7061	39.2493	Filtered
_KTEEELPVDVSR_.3	ncbi_126983505	17.8855	Filtered	23.2121	16.8722	Filtered	46.9505	37.6002	Filtered	Filtered	28.8095
_KTEEELPVDVSR_.2	ncbi_126983505	18.3072	Filtered	27.5094	6.37832	Filtered	Filtered	9.19335	Filtered	Filtered	26.6394
_FLEETQDK_.2	ncbi_126983506	351.871	1456.69	1178.07	1428.35	1865.02	1221.57	517.603	1914.11	2103.77	820.478
_HPDVEEVVQC[Carbamidomethyl (C)]EIDAEVIEAC[Carbamidomethyl (C)]K_.3	ncbi_126983506	12.4718	19.2829	Filtered	Filtered	Filtered	Filtered	1.4527	Filtered	1	Filtered
_VWSQQEATK_.2	ncbi_126983506	236.657	Filtered	Filtered	Filtered	Filtered	Filtered	29.8119	Filtered	Filtered	Filtered
_VLVVGGGDGGVVR_.2	ncbi_126983506	20.5375	Filtered	Filtered	Filtered	Filtered	Filtered	Filtered	Filtered	15.0095	Filtered
_LELIEEGNDDRPSDSSSLR_.3	ncbi_126983507	1	Filtered	Filtered	Filtered	Filtered	Filtered	Filtered	Filtered	Filtered	Filtered
_QFDDYLQEELK_.2	ncbi_126983512;ncbi_126991417	13.882	Filtered	Filtered	7.61867	Filtered	Filtered	40.2784	Filtered	Filtered	16.1239
_[Acetyl (Protein N-term)]AAVAVERPPVEEK_.2	ncbi_126983512;ncbi_126991417	49.1131	Filtered	Filtered	Filtered	Filtered	Filtered	14.4157	Filtered	Filtered	Filtered
_SHTYELQESNVK_.2	ncbi_126983512;ncbi_126991417	10.0723	Filtered	Filtered	Filtered	Filtered	Filtered	Filtered	Filtered	Filtered	Filtered
_SGSLEEATR_.2	ncbi_126983523;ncbi_127000033	187.008	Filtered	550.551	Filtered	57.6207	86.0358	193.626	Filtered	Filtered	395.805
_GLITEADAK_.2	ncbi_126983523;ncbi_127000033	59.7957	Filtered	Filtered	86.4489	Filtered	Filtered	203.067	Filtered	Filtered	105.374
_ASFENVSSK_.2	ncbi_126983558	151.678	77.6232	Filtered	81.7047	Filtered	Filtered	195.537	Filtered	178.651	185.736
_NLDVLSPR_.2	ncbi_126983558	24.3875	Filtered	Filtered	19.9601	Filtered	Filtered	11.0982	Filtered	Filtered	Filtered
_VTVVGDGTVGK_.2	ncbi_126983558	60.8574	Filtered	Filtered	Filtered	Filtered	Filtered	Filtered	Filtered	Filtered	Filtered
_ETGNPELDLQDK_.2	ncbi_126983568	88.3509	605.629	1043.83	621.877	1840.34	703.637	255.899	1104.94	188.635	247.915
_DNDLIC[Carbamidomethyl (C)]LPR_.2	ncbi_126983568	22.5024	39.4431	28.3731	44.1684	Filtered	Filtered	99.597	Filtered	19.8942	Filtered
_LELLPPEVGNLDLLSQR_.2	ncbi_126983568	3.16555	Filtered	Filtered	Filtered	Filtered	Filtered	Filtered	Filtered	Filtered	Filtered
_AVGEIIQDYDTDK_.2	ncbi_126983586	276.499	198.236	79.0342	382.401	71.5838	165.406	799.631	319.744	603.972	596.537
_TISGGSGVLIIQGDEVSASK_.2	ncbi_126983586	16.6734	30.9048	Filtered	10.7851	Filtered	Filtered	Filtered	Filtered	Filtered	Filtered
_DTLDPQWIR_.2	ncbi_126983586	128.044	Filtered	Filtered	Filtered	Filtered	Filtered	21.3166	Filtered	Filtered	Filtered
_TLC[Carbamidomethyl (C)]AGDHSR_.2	ncbi_126983586	147.103	Filtered	Filtered	Filtered	Filtered	Filtered	Filtered	Filtered	11.0252	Filtered
_VLGSQQPGAVPSVPGPGGAA_.2	ncbi_126983586	14.2186	Filtered	Filtered	Filtered	Filtered	Filtered	Filtered	Filtered	Filtered	Filtered
_FAIYDWDSK_.2	ncbi_126983586	2.64235	Filtered	Filtered	Filtered	Filtered	Filtered	Filtered	Filtered	Filtered	Filtered
_DEGTQVPFDK_.2	ncbi_126983590	50.5968	440.998	309.94	416.891	397.365	169.048	165.453	482.517	395.263	199.251
_VDGLSDDTK_.2	ncbi_126983590	49.939	Filtered	108.723	100.399	80.9603	Filtered	96.8085	117.081	79.3068	82.4156
_EYGPGC[Carbamidomethyl (C)]EIGSFPK_.2	ncbi_126983590	10.9884	72.0474	Filtered	119.147	Filtered	Filtered	88.3929	Filtered	Filtered	61.1828
_AIQDVFDVR_.2	ncbi_126983590	10.2907	Filtered	Filtered	Filtered	Filtered	Filtered	Filtered	Filtered	Filtered	Filtered
_EISLEDFR_.2	ncbi_126983619	119.211	Filtered	185.446	109.372	Filtered	84.8485	201.147	Filtered	183.521	457.949
_DYGVLLEGDGVALR_.2	ncbi_126983619	106.01	43.9923	10.4365	Filtered	Filtered	Filtered	3.71139	Filtered	Filtered	Filtered
_HLSVNDLPVGR_.2	ncbi_126983619	156.095	Filtered	Filtered	Filtered	Filtered	Filtered	8.08497	Filtered	Filtered	Filtered
_KQGGLGGLK_.2	ncbi_126983619	83.9075	Filtered	Filtered	Filtered	Filtered	Filtered	Filtered	Filtered	Filtered	Filtered
_YPLLADFNK_.2	ncbi_126983619	18.9592	Filtered	Filtered	Filtered	Filtered	Filtered	Filtered	Filtered	Filtered	Filtered
_GLFLIDPEGVVR_.2	ncbi_126983619	9.71161	Filtered	Filtered	Filtered	Filtered	Filtered	Filtered	Filtered	Filtered	Filtered
_GQAVVNGDFK_.2	ncbi_126983619	23.3008	Filtered	Filtered	Filtered	Filtered	Filtered	Filtered	Filtered	Filtered	Filtered
_KNPDGGAEDAVTGAK_.2	ncbi_126983642	8.10463	26.6853	37.9245	8.51206	24.8935	13.4988	18.3668	32.7575	33.9655	40.496
_IDEHLDAVHSVK_.2	ncbi_126983644	10.3383	Filtered	Filtered	Filtered	Filtered	Filtered	Filtered	Filtered	Filtered	Filtered
_QLGEMFPSVEPEVVK_.2	ncbi_126983651	5.68182	Filtered	Filtered	Filtered	Filtered	Filtered	Filtered	Filtered	Filtered	Filtered
_QLGEM[Oxidation (M)]FPSVEPEVVK_.2	ncbi_126983651	2.9954	Filtered	Filtered	Filtered	Filtered	Filtered	Filtered	Filtered	Filtered	Filtered
_VLDPWNELC[Carbamidomethyl (C)]DNYGK_.2	ncbi_126983661	10.7257	142.329	Filtered	Filtered	Filtered	157.885	34.5999	219.94	130.967	33.9108
_IWC[Carbamidomethyl (C)]SYDDEASVTTK_.2	ncbi_126983661	Filtered	30.3295	22.194	Filtered	Filtered	Filtered	Filtered	Filtered	Filtered	Filtered
_FVEQDLDVDC[Carbamidomethyl (C)]SDR_.2	ncbi_126983664	127.302	1019.02	1147.76	1022.63	1357.28	410.266	123.419	391.951	79.2437	93.4209
_DLAEDEEAK_.2	ncbi_126983664	118.162	373.75	505.218	458.542	1172.1	453.057	67.7143	528.336	180.058	188.793
_TDTPAEDSGSSAQGK_.2	ncbi_126983664	60.0948	103.771	48.5066	101.316	31.9228	91.0126	75.9612	102.432	40.6792	1.43401
_TDVSEEKEIPELK_.2	ncbi_126983664	Filtered	7.50276	30.0713	8.12777	Filtered	Filtered	Filtered	Filtered	Filtered	Filtered
_SEIITTTGNDK_.2	ncbi_126983664	193.146	Filtered	Filtered	Filtered	Filtered	Filtered	36.3739	Filtered	Filtered	Filtered
_GDEASPAPSSDPAQPEP_.2	ncbi_126983664	42.2174	12.6018	Filtered	9.98382	Filtered	Filtered	Filtered	Filtered	Filtered	Filtered
_EVVSWAQR_.2	ncbi_126983664	144.432	Filtered	Filtered	Filtered	Filtered	Filtered	Filtered	Filtered	Filtered	Filtered
_MFPQAPDAQDTSGTTPNAR_.2	ncbi_126983664	2.29167	Filtered	Filtered	Filtered	Filtered	Filtered	Filtered	Filtered	Filtered	Filtered
_FAAQHER_.2	ncbi_126983664	66.9714	Filtered	Filtered	Filtered	Filtered	Filtered	Filtered	Filtered	Filtered	Filtered
_EKGDEASPAPSSDPAQPEP_.2	ncbi_126983664	30.5231	Filtered	Filtered	Filtered	Filtered	Filtered	Filtered	Filtered	Filtered	Filtered
_EAWDDFDR_.2	ncbi_126983685	34.3881	179.151	118.869	118.539	428.638	306.737	82.24	110.934	89.239	152.381
_ETAAEITDK_.2	ncbi_126983685	73.8615	140.06	139.228	93.3128	174.129	109.792	79.1927	242.585	158.437	Filtered
_VSEDGVSSSC[Carbamidomethyl (C)]K_.2	ncbi_126983685	63.4006	Filtered	46.2304	31.88	Filtered	Filtered	38.5299	Filtered	29.9285	51.696
_KDGATLTDAPR_.2	ncbi_126983685	307.254	Filtered	Filtered	Filtered	Filtered	Filtered	66.0265	21.3152	55.9941	90.3713
_ETAAEITDKDSQAAR_.3	ncbi_126983685	98.8947	Filtered	Filtered	Filtered	Filtered	Filtered	Filtered	Filtered	Filtered	Filtered
_ETAAEITDKDSQAAR_.2	ncbi_126983685	33.2877	Filtered	Filtered	Filtered	Filtered	Filtered	Filtered	Filtered	Filtered	Filtered
_IVVEGSYQK_.2	ncbi_126983685	81.8404	Filtered	Filtered	Filtered	Filtered	Filtered	Filtered	Filtered	Filtered	Filtered
_DGFFDDAFFR_.2	ncbi_126983685	14.6117	Filtered	Filtered	Filtered	Filtered	Filtered	Filtered	Filtered	Filtered	Filtered
_TSTC[Carbamidomethyl (C)]SSPAPSEAGSESSR_.2	ncbi_126983685	3.73277	Filtered	Filtered	Filtered	Filtered	Filtered	Filtered	Filtered	Filtered	Filtered
_DFSPNDLQVR_.2	ncbi_126983694	140.315	Filtered	Filtered	Filtered	Filtered	Filtered	Filtered	Filtered	Filtered	Filtered
_LVFSHDNVNLK_.2	ncbi_126983694	6.68141	Filtered	Filtered	Filtered	Filtered	Filtered	Filtered	Filtered	Filtered	Filtered
_GTPDQIDDAK_.2	ncbi_126983697	217.634	808.507	1555.05	1274.67	2103.51	1510.75	481.621	2582.64	412.059	652.576
_GLGSVESDEIQVPDK_.2	ncbi_126983697	198.818	311.275	813.207	856.503	837.555	978.05	367.548	2012.9	573.189	541.199
_GTPDQIDDAKK_.2	ncbi_126983697	227.708	76.9467	467.714	340.032	60.4568	328.419	279.394	271.954	81.4638	307.899
_DRDEFGGGDER_.2	ncbi_126983697	66.9266	140.761	91.5282	163.754	150.053	133.551	75.8046	338.783	170.349	153.947
_DEFGGGDER_.2	ncbi_126983697	253.511	528.595	556.622	246.259	544.289	146.531	175.647	Filtered	Filtered	Filtered
_EAEAIEQQAK_.2	ncbi_126983697	364.644	83.7172	37.0286	22.7652	Filtered	Filtered	231.056	Filtered	111.933	398.719
_IQMAQDSGGMPDR_.2	ncbi_126983697	6.01954	Filtered	Filtered	7.36354	Filtered	Filtered	Filtered	Filtered	Filtered	Filtered
_VPGLLLPGPDAK_.2	ncbi_126983697	35.4236	Filtered	Filtered	Filtered	Filtered	Filtered	Filtered	Filtered	Filtered	Filtered
_SQGMHAEADKIEQQIK_.3	ncbi_126983697	3.26643	Filtered	Filtered	Filtered	Filtered	Filtered	Filtered	Filtered	Filtered	Filtered
_SQGMHAEADKIEAQIK_.3	ncbi_126983697	14.8895	Filtered	Filtered	Filtered	Filtered	Filtered	Filtered	Filtered	Filtered	Filtered
_M[Oxidation (M)]VIIQDGPQQENEKPLR_.3	ncbi_126983697	7.00929	Filtered	Filtered	Filtered	Filtered	Filtered	Filtered	Filtered	Filtered	Filtered
_DDIIVDHDHK_.2	ncbi_126983709	16.1863	200.136	78.6747	79.6545	85.8202	41.2464	25.8842	211.477	Filtered	Filtered
_NFGSYVTHETK_.2	ncbi_126983714	10.1553	Filtered	Filtered	Filtered	Filtered	Filtered	5.85323	Filtered	4.28716	Filtered
_EKEEWNK_.2	ncbi_126983715	72.7005	75.6961	92.8221	114.424	147.071	96.5554	193.624	Filtered	83.0896	139.429
_EEWISYEEDR_.2	ncbi_126983715	70.3304	111.59	Filtered	91.4678	Filtered	40.8985	153.834	Filtered	206.552	136.631
_VPAPILNDR_.2	ncbi_126983715	316.005	22.5415	Filtered	25.1586	Filtered	Filtered	63.2586	Filtered	Filtered	188.467
_EEWISYEEDREK_.2	ncbi_126983715	54.6302	96.6179	Filtered	72.1636	Filtered	64.5373	56.9146	Filtered	12.5104	54.4143
_EEWISYEEDREK_.3	ncbi_126983715	1	Filtered	Filtered	Filtered	Filtered	Filtered	Filtered	Filtered	Filtered	Filtered
_EFELEDDKEK_.2	ncbi_126983727	96.4819	1765.95	939.29	1717.78	4251.77	2248.75	476.541	2885.97	1084.57	858.706
_KEFELEDDKEK_.2	ncbi_126983727	Filtered	9.52139	Filtered	15.4068	12.9248	Filtered	Filtered	Filtered	11.6057	Filtered
_NLDGANEDKLR_.2	ncbi_126983727	8.64093	Filtered	Filtered	Filtered	Filtered	Filtered	3.68494	Filtered	Filtered	Filtered
_LNEGQVTNDLDSSLDLK_.2	ncbi_126983747	8.67409	23.123	22.8503	23.8642	Filtered	Filtered	5.78997	Filtered	Filtered	4.45292
_DVPAYDAPLTEEEALTK_.2	ncbi_126983756	9.45394	Filtered	Filtered	Filtered	Filtered	Filtered	18.3132	Filtered	Filtered	Filtered
_AVISPEDVLR_.2	ncbi_126983756	12.6609	Filtered	Filtered	Filtered	Filtered	Filtered	Filtered	Filtered	Filtered	Filtered
_LEESEALPR_.2	ncbi_126983762	26.7493	131.135	101.246	76.7477	54.662	293.27	43.3121	431.262	260.585	205.488
_TTGEEPSSPR_.2	ncbi_126983762	26.4566	72.0819	104.737	33.7533	Filtered	121.629	51.7588	Filtered	117.345	60.3348
_EHTEAAPEEWGDR_.2	ncbi_126983762	4.31213	12.039	Filtered	19.3162	Filtered	Filtered	7.32046	Filtered	25.988	Filtered
_LQELEDGPDQTDSAR_.2	ncbi_126983762	Filtered	Filtered	27.8808	2.18291	Filtered	Filtered	9.08573	Filtered	2.34861	Filtered
_VPPTQDFEELEER_.2	ncbi_126983771	258.33	4075.63	1947.69	2321.48	560.499	1448.32	1388.94	1167.48	947.067	1000.83
_TVHPDPDYR_.2	ncbi_126983771	1001.48	2054.7	2009.3	880.309	1954.73	1802.35	1525.85	466.586	1029.75	1816.42
_KEELVADQALK_.2	ncbi_126983780	8.38435	Filtered	Filtered	Filtered	Filtered	Filtered	Filtered	Filtered	Filtered	Filtered
_GKPDTVVGEDEEYKK_.3	ncbi_126983811	248.525	112.792	20.4498	178.42	10.6123	94.4973	244.982	5.01164	305.177	322.36
_GKPDTVVGEDEEYKK_.2	ncbi_126983811	36.527	1.73988	7.7581	28.0031	Filtered	10.5458	17.1782	19.9513	1.98684	25.632
_GKPDTVVGEDEEYK_.2	ncbi_126983811	9.2102	104.317	17.6353	112.716	Filtered	33.5539	23.3227	65.1864	2.51977	27.3156
_EEQDQFALESYR_.2	ncbi_126983811	40.8413	Filtered	Filtered	Filtered	Filtered	Filtered	Filtered	Filtered	Filtered	Filtered
_IHMGNC[Carbamidomethyl (C)]GENTAK_.2	ncbi_126983811	12.6841	Filtered	Filtered	Filtered	Filtered	Filtered	Filtered	Filtered	Filtered	Filtered
_APELGAVAVK_.2	ncbi_126983811	22.4827	Filtered	Filtered	Filtered	Filtered	Filtered	Filtered	Filtered	Filtered	Filtered
_TPEAEVPGLIEGK_.2	ncbi_126983825	30.3891	34.1439	75.6854	113.116	89.8489	198.932	168.753	156.229	245.214	238.308
_EEELNLESER_.2	ncbi_126983825	15.1933	41.326	55.7392	80.7399	27.2566	198.086	42.2393	64.5127	39.8022	46.6449
_AVNSEGESEPLETDTSTK_.2	ncbi_126983825	18.5819	26.5849	32.3522	80.8666	10.4611	73.0377	35.867	35.4524	21.5624	23.6762
_EIIPDEEER_.2	ncbi_126983825	18.0799	186.723	341.366	292.877	1206.03	456.136	Filtered	200.381	41.4014	158.803
_AVETDTPEC[Carbamidomethyl (C)]K_.2	ncbi_126983825	45.9638	70.5608	168.271	119.943	211.262	228.867	83.7625	110.852	Filtered	85.3925
_AVNPEGESEPLEADK_.2	ncbi_126983825	65.9852	32.5387	38.0566	140.406	Filtered	145.473	132.381	167.91	191.789	173.033
_WTAPESDGGSR_.2	ncbi_126983825	53.5804	65.8353	78.1598	59.9512	177.214	104.287	72.3112	59.8665	Filtered	38.6092
_NPFDPPGTPK_.2	ncbi_126983825	34.1348	57.6725	45.5038	117.878	Filtered	94.0461	108.46	80.483	116.704	195.255
_AC[Carbamidomethyl (C)]DWDFDEEAFK_.2	ncbi_126983825	6.98765	16.7152	82.1963	67.3676	134.459	60.7605	22.7097	Filtered	8.98279	10.5765
_DGDKFEEVGK_.2	ncbi_126983825	10.7498	Filtered	23.8049	36.5779	117.589	53.194	31.9534	171.364	28.5501	62.398
_FEKPTIDSK_.2	ncbi_126983825	90.8935	Filtered	109.19	101.35	55.4525	127.357	120.154	84.7291	Filtered	66.3037
_IQISDRPDPPR_.3	ncbi_126983825	43.8138	59.6197	32.7823	131.485	135.216	93.0196	57.6537	Filtered	44.5394	Filtered
_DSDKDFIK_.2	ncbi_126983825	45.0536	Filtered	69.463	46.2552	103.105	65.955	72.3214	Filtered	70.1834	113.135
_LDPNEVVK_.2	ncbi_126983825	41.697	Filtered	61.3243	34.3214	27.8669	45.7274	70.6033	Filtered	45.2635	43.7686
_WEEPKDDGGLPIK_.2	ncbi_126983825	3.34613	12.4248	25.3243	12.3272	60.307	37.8456	6.37111	Filtered	Filtered	5.34412
_DNEDPDWGDLK_.2	ncbi_126983825	Filtered	98.7098	148.14	94.2867	508.951	264.722	81.9148	Filtered	70.5538	Filtered
_DM[Oxidation (M)]DLYPSDR_.2	ncbi_126983825	Filtered	64.1099	62.1807	55.3362	98.9601	140.657	34.7898	103.123	Filtered	Filtered
_DMDLYPSDR_.2	ncbi_126983825	14.0841	72.9348	24.2611	114.725	122.54	Filtered	22.9912	Filtered	Filtered	Filtered
_WEKPDDDGGLPIK_.2	ncbi_126983825	7.49853	Filtered	93.3201	49.5394	159.465	77.4676	24.6278	Filtered	Filtered	Filtered
_KDELFPGSK_.2	ncbi_126983825	26.9378	Filtered	Filtered	83.2126	Filtered	76.6977	50.4272	155.816	Filtered	60.344
_WTVPESDGGAPILK_.2	ncbi_126983825	19.019	Filtered	93.157	43.5961	64.5029	Filtered	109.496	Filtered	55.744	65.5584
_NPFDPPSKPGKPK_.3	ncbi_126983825	23.5153	31.5944	Filtered	36.6539	14.593	Filtered	72.4075	Filtered	47.6331	Filtered
_NPFDPPSKPGKPK_.2	ncbi_126983825	8.69637	5.33224	Filtered	7.92118	Filtered	11.8664	15.5407	Filtered	Filtered	9.83561
_DPYEEPSKPENLK_.2	ncbi_126983825	20.8745	Filtered	6.84532	6.41376	Filtered	Filtered	9.72546	Filtered	5.31536	22.3848
_VTITDKPEKPEGPIK_.3	ncbi_126983825	10.8252	57.3005	20.4832	26.54	34.9219	60.0039	36.6936	2.42185	98.795	21.037
_VTITDKPEKPEGPIK_.2	ncbi_126983825	1.18914	Filtered	Filtered	Filtered	Filtered	Filtered	Filtered	Filtered	Filtered	Filtered
_DTDMDVPGLQEGK_.2	ncbi_126983825	4.47775	41.0192	75.7989	52.5083	360.134	Filtered	28.8042	Filtered	Filtered	Filtered
_DTDM[Oxidation (M)]DVPGLQEGK_.2	ncbi_126983825	Filtered	Filtered	83.4624	39.5478	246.743	48.7722	Filtered	Filtered	Filtered	Filtered
_DDKEIIPDEEER_.2	ncbi_126983825	Filtered	98.7477	96.887	122.595	268.782	173.822	23.0924	188.423	Filtered	155.941
_DDKEIIPDEEER_.3	ncbi_126983825	Filtered	Filtered	Filtered	11.1415	Filtered	55.3811	Filtered	Filtered	Filtered	Filtered
_DGKPVDESSPR_.2	ncbi_126983825	9.5971	Filtered	21.8215	40.2324	33.7676	48.8996	5.78014	Filtered	Filtered	Filtered
_GETQIEDNEK_.2	ncbi_126983825	Filtered	Filtered	26.3156	24.9204	99.9343	Filtered	28.5012	Filtered	Filtered	Filtered
_LTAENELGSDSALIK_.2	ncbi_126983825	24.896	Filtered	Filtered	23.9758	Filtered	Filtered	30.3086	Filtered	86.5729	Filtered
_NPYDPPSQPGRPEVK_.3	ncbi_126983825	11.6516	Filtered	Filtered	Filtered	Filtered	21.3517	20.1456	Filtered	Filtered	13.1285
_NPYDPPSQPGRPEVK_.2	ncbi_126983825	5.76593	Filtered	Filtered	Filtered	Filtered	Filtered	5.77185	Filtered	Filtered	Filtered
_LTNTEGADSGSC[Carbamidomethyl (C)]K_.2	ncbi_126983825	9.55056	Filtered	7.22302	10.2879	Filtered	Filtered	11.8139	Filtered	Filtered	Filtered
_IEEQANKPR_.2	ncbi_126983825	10.0878	2.87495	Filtered	14.6982	Filtered	Filtered	Filtered	Filtered	Filtered	Filtered
_RPSMQADDEK_.2	ncbi_126983825	Filtered	Filtered	Filtered	50.5775	124.605	Filtered	27.8953	Filtered	Filtered	Filtered
_DSVVSSSDR_.2	ncbi_126983825	44.5429	Filtered	Filtered	50.3032	Filtered	Filtered	71.5227	Filtered	29.8949	Filtered
_VTIEQFER_.2	ncbi_126983825	20.6031	54.0326	Filtered	Filtered	Filtered	Filtered	24.0671	Filtered	Filtered	Filtered
_ASVPDLEEGEEYQFR_.2	ncbi_126983825	31.076	17.9675	Filtered	Filtered	Filtered	Filtered	34.3503	Filtered	Filtered	Filtered
_MDKPSTPLK_.2	ncbi_126983825	14.3665	Filtered	Filtered	Filtered	Filtered	Filtered	10.0312	Filtered	Filtered	Filtered
_AGPSEPSDASESVIC[Carbamidomethyl (C)]KPR_.3	ncbi_126983825	3.39501	Filtered	Filtered	Filtered	Filtered	Filtered	5.85271	Filtered	Filtered	Filtered
_VSDVTAESVK_.2	ncbi_126983825	29.3332	Filtered	Filtered	Filtered	Filtered	Filtered	24.4455	Filtered	Filtered	Filtered
_APYDPPSPPGIPK_.2	ncbi_126983825	11.1752	Filtered	Filtered	Filtered	Filtered	Filtered	Filtered	Filtered	33.2321	Filtered
_EGESEPLENDEPILAR_.2	ncbi_126983825	3.43836	Filtered	Filtered	Filtered	Filtered	Filtered	8.26957	Filtered	Filtered	Filtered
_DSDEVKIDEEDHR_.3	ncbi_126983825	Filtered	Filtered	Filtered	Filtered	Filtered	Filtered	Filtered	Filtered	Filtered	Filtered
_DVANLDSGNYR_.2	ncbi_126983825	34.4646	Filtered	Filtered	Filtered	Filtered	Filtered	Filtered	Filtered	Filtered	Filtered
_TSLETTPDHC[Carbamidomethyl (C)]R_.2	ncbi_126983825	29.4584	Filtered	Filtered	Filtered	Filtered	Filtered	Filtered	Filtered	Filtered	14.2813
_TEFTVDGLTPK_.2	ncbi_126983825	5.56585	Filtered	Filtered	Filtered	Filtered	Filtered	25.1405	Filtered	Filtered	Filtered
_VEDLDEGETYEFR_.2	ncbi_126983825	7.68558	Filtered	Filtered	Filtered	Filtered	Filtered	17.5714	Filtered	Filtered	Filtered
_QYEVDETGKK_.2	ncbi_126983825	Filtered	Filtered	7.64403	Filtered	Filtered	Filtered	Filtered	Filtered	Filtered	Filtered
_EGEPILLDVK_.2	ncbi_126983825	9.65694	Filtered	Filtered	Filtered	Filtered	Filtered	3.76739	Filtered	Filtered	Filtered
_MDLDTGAWVPAGEIGPEK_.2	ncbi_126983825	2.7508	Filtered	6.63057	Filtered	Filtered	Filtered	Filtered	Filtered	Filtered	Filtered
_AGPGEPSDPTKPIQAK_.2	ncbi_126983825	2.21613	Filtered	Filtered	Filtered	Filtered	Filtered	5.46702	Filtered	Filtered	Filtered
_DPFDKPGPPGLPEIADFDENSVK_.3	ncbi_126983825	1.18321	Filtered	Filtered	Filtered	Filtered	Filtered	1.10342	Filtered	Filtered	Filtered
_FTLNDC[Carbamidomethyl (C)]ER_.2	ncbi_126983825	188.252	Filtered	Filtered	Filtered	Filtered	Filtered	Filtered	Filtered	Filtered	Filtered
_GTSLPVDNLIEGHDYK_.2	ncbi_126983825	7.8019	Filtered	Filtered	Filtered	Filtered	Filtered	Filtered	Filtered	64.8812	Filtered
_DFQYVTEGDK_.2	ncbi_126983825	21.1783	Filtered	Filtered	Filtered	Filtered	Filtered	Filtered	Filtered	Filtered	Filtered
_WVPVGEVK_.2	ncbi_126983825	29.24	Filtered	Filtered	Filtered	Filtered	Filtered	Filtered	Filtered	Filtered	Filtered
_GTVPNLTEGQEYEFR_.2	ncbi_126983825	24.4231	Filtered	Filtered	Filtered	Filtered	Filtered	Filtered	Filtered	Filtered	Filtered
_SNLENITLR_.2	ncbi_126983825	17.1543	Filtered	Filtered	Filtered	Filtered	Filtered	Filtered	Filtered	Filtered	Filtered
_YSVPSPPGTPVVTK_.2	ncbi_126983825	18.6428	Filtered	Filtered	Filtered	Filtered	Filtered	Filtered	Filtered	Filtered	Filtered
_ETSFNVEGLTPGHK_.2	ncbi_126983825	14.9876	Filtered	Filtered	Filtered	Filtered	Filtered	Filtered	Filtered	Filtered	Filtered
_LGPSDPNIHPK_.2	ncbi_126983825	11.5423	Filtered	Filtered	Filtered	Filtered	Filtered	Filtered	Filtered	Filtered	Filtered
_VLDRPAPPENLR_.3	ncbi_126983825	7.71664	Filtered	Filtered	Filtered	Filtered	Filtered	Filtered	Filtered	Filtered	Filtered
_DGESISSSDIIDLK_.2	ncbi_126983825	6.12093	Filtered	Filtered	Filtered	Filtered	Filtered	Filtered	Filtered	Filtered	Filtered
_FDPDMGLWLPVGK_.2	ncbi_126983825	2.6675	Filtered	Filtered	Filtered	Filtered	Filtered	Filtered	Filtered	Filtered	Filtered
_TSTPDMEVTDLTPGHEYEFR_.3	ncbi_126983825	2.66575	Filtered	Filtered	Filtered	Filtered	Filtered	Filtered	Filtered	Filtered	Filtered
_ASADVPGQPGRPTC[Carbamidomethyl (C)]K_.2	ncbi_126983825	3.13981	Filtered	Filtered	Filtered	Filtered	Filtered	Filtered	Filtered	Filtered	Filtered
_IKDPNAAVPPEIVTPLR_.2	ncbi_126983825	1	Filtered	Filtered	Filtered	Filtered	Filtered	Filtered	Filtered	Filtered	Filtered
_IKDPNAAVPPEIVTPLR_.3	ncbi_126983825	1	Filtered	Filtered	Filtered	Filtered	Filtered	Filtered	Filtered	Filtered	Filtered
_WDKPEDDGGLPVDHYEIEK_.3	ncbi_126983825	1	Filtered	Filtered	Filtered	Filtered	Filtered	Filtered	Filtered	Filtered	Filtered
_NDSGSDEADLEIVVLDR_.2	ncbi_126983825	1	Filtered	Filtered	Filtered	Filtered	Filtered	Filtered	Filtered	Filtered	Filtered
_TGGWSQVAEVPADEPLR_.2	ncbi_126983825	1	Filtered	Filtered	Filtered	Filtered	Filtered	Filtered	Filtered	Filtered	Filtered
_HPFDPPGAPGAPR_.2	ncbi_126983825	21.8019	Filtered	Filtered	Filtered	Filtered	Filtered	Filtered	Filtered	Filtered	Filtered
_AQWWIGPNEVIPDQR_.2	ncbi_126983825	3.61259	Filtered	Filtered	Filtered	Filtered	Filtered	Filtered	Filtered	Filtered	Filtered
_QGQGPALTGTDTITAK_.2	ncbi_126983825	3.6042	Filtered	Filtered	Filtered	Filtered	Filtered	Filtered	Filtered	Filtered	Filtered
_QTILDIPFAQR_.2	ncbi_126983825	2.69172	Filtered	Filtered	Filtered	Filtered	Filtered	Filtered	Filtered	Filtered	Filtered
_GTEFVDDTVAEGEQYQYR_.2	ncbi_126983825	2.64651	Filtered	Filtered	Filtered	Filtered	Filtered	Filtered	Filtered	Filtered	Filtered
_NPFDVPTAPGKPEIVDYDNK_.3	ncbi_126983825	1.16245	Filtered	Filtered	Filtered	Filtered	Filtered	Filtered	Filtered	Filtered	Filtered
_AENQYGLSDPLETTDAVVAK_.2	ncbi_126983825	1	Filtered	Filtered	Filtered	Filtered	Filtered	Filtered	Filtered	Filtered	Filtered
_DAFGSQYDR_.2	ncbi_126983829	55.3823	Filtered	Filtered	Filtered	Filtered	Filtered	36.3556	Filtered	Filtered	Filtered
_YLQEEWEDC[Carbamidomethyl (C)]VNNLK_.2	ncbi_126983829	4.60113	Filtered	Filtered	Filtered	Filtered	Filtered	Filtered	Filtered	Filtered	Filtered
_DQLTTPQER_.2	ncbi_126983836	693.455	1393.18	909.598	651.638	1189	352.824	1665.83	3018.44	1294.58	2716.21
_DQLNTPQER_.2	ncbi_126983836	2312.48	1623.33	104.577	1209.91	Filtered	5925.52	3265.61	5317.34	2178.46	3592.05
_YEGELEGASDNVR_.2	ncbi_126983836	1494.89	129.696	238.133	356.647	43.5113	219.301	1079.38	Filtered	763.75	1068.99
_EISAHFPDLPPLLEIEK_.3	ncbi_126983836	69.9212	46.6795	35.9019	32.1487	Filtered	Filtered	264.794	48.6347	130.485	133.92
_EISAHFPDLPPLLEIEK_.2	ncbi_126983836	24.7082	33.545	3.42976	15.6101	Filtered	Filtered	66.0091	Filtered	21.3546	55.349
_WEELTTNK_.2	ncbi_126983836	420.519	Filtered	Filtered	Filtered	Filtered	Filtered	133.658	Filtered	127.666	Filtered
_IVDALTDITTK_.2	ncbi_126983836	17.5247	Filtered	Filtered	Filtered	Filtered	Filtered	Filtered	Filtered	Filtered	Filtered
_NALFVENSGLGR_.2	ncbi_126983836	13.7203	Filtered	Filtered	Filtered	Filtered	Filtered	Filtered	Filtered	Filtered	Filtered
_IVDALNDVITNPK_.2	ncbi_126983836	8.7938	Filtered	Filtered	Filtered	Filtered	Filtered	Filtered	Filtered	Filtered	Filtered
_IREEYPDR_.2	ncbi_126983861	116.594	179.651	81.728	163.821	44.6289	178.573	113.9	92.968	76.2905	74.0417
_AVLVDLEPGTM[Oxidation (M)]DAVR_.2	ncbi_126983861	197.463	13.98	Filtered	Filtered	Filtered	Filtered	Filtered	Filtered	Filtered	Filtered
_VLMELGEPYC[Carbamidomethyl (C)]HMELASFM[Oxidation (M)]SC[Carbamidomethyl (C)]SK_.4	ncbi_126983865	1.49575	5.11914	Filtered	Filtered	Filtered	Filtered	1	Filtered	Filtered	Filtered
_ELQAGAEKPFK_.2	ncbi_126983865	213.506	Filtered	Filtered	Filtered	Filtered	Filtered	8.87975	Filtered	Filtered	Filtered
_GGSLGAYSDSPGIEIIR_.2	ncbi_126983865	22.7438	Filtered	Filtered	Filtered	Filtered	Filtered	Filtered	Filtered	Filtered	Filtered
_TTILPQPEMLK_.2	ncbi_126983865	14.7995	Filtered	Filtered	Filtered	Filtered	Filtered	Filtered	Filtered	Filtered	Filtered
_ENIEAVIK_.2	ncbi_126983865	9.72601	Filtered	Filtered	Filtered	Filtered	Filtered	Filtered	Filtered	Filtered	Filtered
_GGYAELINLDPQVK_.2	ncbi_126983865	11.2256	Filtered	Filtered	Filtered	Filtered	Filtered	Filtered	Filtered	Filtered	Filtered
_SELEPVLK_.2	ncbi_126983874	411.083	72.2659	Filtered	126.844	Filtered	92.6684	377.328	Filtered	1754.27	741.054
_DKDAGSYEDFMEVLK_.2	ncbi_126983874	2.08185	Filtered	Filtered	Filtered	Filtered	Filtered	Filtered	Filtered	Filtered	Filtered
_DKDAGSYEDFMEVLK_.3	ncbi_126983874	1	Filtered	Filtered	Filtered	Filtered	Filtered	Filtered	Filtered	Filtered	Filtered
_DAGSYEDFMEVLK_.2	ncbi_126983874	2.84009	Filtered	Filtered	Filtered	Filtered	Filtered	Filtered	Filtered	Filtered	Filtered
_ELKDEGIALGK_.2	ncbi_126983875	35.8223	11.3616	17.0875	23.5959	Filtered	58.8083	50.6731	Filtered	11.6228	32.2442
_SFEEEVM[Oxidation (M)]K_.2	ncbi_126983875	19.0882	Filtered	62.4836	Filtered	Filtered	185.799	Filtered	Filtered	Filtered	Filtered
_SFEEEVMK_.2	ncbi_126983875	Filtered	Filtered	30.8326	23.4089	Filtered	Filtered	Filtered	Filtered	Filtered	Filtered
_KGEAVEDYR_.2	ncbi_126983875	28.7147	Filtered	Filtered	Filtered	Filtered	Filtered	12.9007	Filtered	Filtered	Filtered
_VDATVQEEVAK_.2	ncbi_126983875	58.3498	Filtered	Filtered	Filtered	Filtered	Filtered	22.7142	Filtered	Filtered	Filtered
_HC[Carbamidomethyl (C)]DALMPDFEGAAR_.2	ncbi_126983875	3.38728	Filtered	Filtered	Filtered	Filtered	Filtered	4.42465	Filtered	Filtered	Filtered
_FDATANDVHPGFK_.2	ncbi_126983875	10.9095	Filtered	Filtered	Filtered	Filtered	Filtered	Filtered	Filtered	Filtered	Filtered
_IAEEDDVLVLTNDNFDHVVNPK_.3	ncbi_126983875	1.17618	Filtered	Filtered	Filtered	Filtered	Filtered	Filtered	Filtered	Filtered	Filtered
_YDISGYPTIK_.2	ncbi_126983875	29.4334	Filtered	Filtered	Filtered	Filtered	Filtered	Filtered	Filtered	Filtered	Filtered
_SLGLEDSGESVNVGIFTEK_.2	ncbi_126983875	1	Filtered	Filtered	Filtered	Filtered	Filtered	Filtered	Filtered	Filtered	Filtered
_NC[Carbamidomethyl (C)]DQEAPDPR_.2	ncbi_126983888	53.8621	36.2994	97.5821	141.512	46.2839	122.039	15.1488	Filtered	Filtered	Filtered
_LC[Carbamidomethyl (C)]DVPFENPC[Carbamidomethyl (C)]INPK_.2	ncbi_126983888	24.4611	Filtered	Filtered	Filtered	Filtered	Filtered	4.83678	Filtered	44.1275	Filtered
_FPPDGNLK_.2	ncbi_126983888	187.696	Filtered	Filtered	71.8493	Filtered	Filtered	Filtered	Filtered	Filtered	Filtered
_LLDAMDPEK_.2	ncbi_126983888	23.0873	Filtered	Filtered	Filtered	Filtered	Filtered	Filtered	Filtered	Filtered	Filtered
_TFEQNQAAGTITK_.2	ncbi_126983888	40.914	Filtered	Filtered	Filtered	Filtered	Filtered	Filtered	Filtered	Filtered	Filtered
_AEFGTPAPASK_.2	ncbi_126983888	68.0602	Filtered	Filtered	Filtered	Filtered	Filtered	Filtered	Filtered	Filtered	Filtered
_LNVNSGESFK_.2	ncbi_126983888	56.73	Filtered	Filtered	Filtered	Filtered	Filtered	Filtered	Filtered	Filtered	Filtered
_NTEDFVSSFR_.2	ncbi_126983888	13.0347	Filtered	Filtered	Filtered	Filtered	Filtered	Filtered	Filtered	Filtered	Filtered
_FTEDQIYC[Carbamidomethyl (C)]SSPEFVAR_.2	ncbi_126983888	2.55101	Filtered	Filtered	Filtered	Filtered	Filtered	Filtered	Filtered	Filtered	Filtered
[truncated: 10,216 more rows]

## Sheet: Supplementary Table S3
Supplementary Table S3. The identification results of proteins in the protein databases
protein_id	group_id	DIA_Qvalue	NS1	NS2	NS3	NS4	NS5	HS1	HS2	HS3	HS4	HS5	Symbol	Description	KEGG_A_class	KEGG_B_class	Pathway	K_ID	GO Component	GO Function	GO Process	TF_family
ncbi_126980185	ncbi_126980185	0.000650195	775.207	595.431	243.852	472.69	456.468	519.043	581.432	450.41	573.528	203.994	GLB1	XP_045106280.1 beta-galactosidase-like isoform X2 [Portunus trituberculatus]	Metabolism;Cellular Processes;Metabolism;Metabolism;Metabolism;Metabolism;Metabolism	Global and overview maps;Transport and catabolism;Lipid metabolism;Carbohydrate metabolism;Glycan biosynthesis and metabolism;Glycan biosynthesis and metabolism;Glycan biosynthesis and metabolism	ko01100//Metabolic pathways;ko04142//Lysosome;ko00600//Sphingolipid metabolism;ko00052//Galactose metabolism;ko00511//Other glycan degradation;ko00531//Glycosaminoglycan degradation;ko00604//Glycosphingolipid biosynthesis - ganglio series	K12309;K12309;K12309;K12309;K12309;K12309;K12309	GO:0000323//lytic vacuole;GO:0005575//cellular_component;GO:0005622//intracellular anatomical structure;GO:0005737//cytoplasm;GO:0005764//lysosome;GO:0005773//vacuole;GO:0009341//beta-galactosidase complex;GO:0043226//organelle;GO:0043227//membrane-bounded organelle;GO:0043229//intracellular organelle;GO:0043231//intracellular membrane-bounded organelle	GO:0003674//molecular_function;GO:0003824//catalytic activity;GO:0004553//hydrolase activity, hydrolyzing O-glycosyl compounds;GO:0004565//beta-galactosidase activity;GO:0015925//galactosidase activity;GO:0016787//hydrolase activity;GO:0016798//hydrolase activity, acting on glycosyl bonds;GO:0034290//holin activity	GO:0005975//carbohydrate metabolic process;GO:0008150//biological_process;GO:0008152//metabolic process;GO:0044238//primary metabolic process;GO:0071704//organic substance metabolic process	--
ncbi_126980189	ncbi_126980189;ncbi_126982745	0.00438212	78.2954	Filtered	Filtered	Filtered	Filtered	Filtered	65.3717	Filtered	90.6725	Filtered	Tmed7	XP_045125777.1 transmembrane emp24 domain-containing protein 7-like [Portunus trituberculatus]	-	-	-	-	GO:0005575//cellular_component;GO:0005622//intracellular anatomical structure;GO:0005737//cytoplasm;GO:0005783//endoplasmic reticulum;GO:0005789//endoplasmic reticulum membrane;GO:0005793//endoplasmic reticulum-Golgi intermediate compartment;GO:0005794//Golgi apparatus;GO:0005798//Golgi-associated vesicle;GO:0012505//endomembrane system;GO:0012506//vesicle membrane;GO:0012507//ER to Golgi transpo…	GO:0003674//molecular_function;GO:0005215//transporter activity;GO:0005515//protein binding	GO:0002790//peptide secretion;GO:0006810//transport;GO:0006886//intracellular protein transport;GO:0006888//endoplasmic reticulum to Golgi vesicle-mediated transport;GO:0007154//cell communication;GO:0007165//signal transduction;GO:0007267//cell-cell signaling;GO:0008104//protein localization;GO:0008150//biological_process;GO:0009306//protein secretion;GO:0009987//cellular process;GO:0015031//pro…	--
ncbi_126982745	ncbi_126980189;ncbi_126982745	0.00438212	78.2954	Filtered	Filtered	Filtered	Filtered	Filtered	65.3717	Filtered	90.6725	Filtered	Tmed7	XP_045125777.1 transmembrane emp24 domain-containing protein 7-like [Portunus trituberculatus]	-	-	-	-	GO:0005575//cellular_component;GO:0005622//intracellular anatomical structure;GO:0005737//cytoplasm;GO:0005783//endoplasmic reticulum;GO:0005789//endoplasmic reticulum membrane;GO:0005793//endoplasmic reticulum-Golgi intermediate compartment;GO:0005794//Golgi apparatus;GO:0005798//Golgi-associated vesicle;GO:0012505//endomembrane system;GO:0012506//vesicle membrane;GO:0012507//ER to Golgi transpo…	GO:0003674//molecular_function;GO:0005215//transporter activity;GO:0005515//protein binding	GO:0002790//peptide secretion;GO:0006810//transport;GO:0006886//intracellular protein transport;GO:0006888//endoplasmic reticulum to Golgi vesicle-mediated transport;GO:0007154//cell communication;GO:0007165//signal transduction;GO:0007267//cell-cell signaling;GO:0008104//protein localization;GO:0008150//biological_process;GO:0009306//protein secretion;GO:0009987//cellular process;GO:0015031//pro…	--
ncbi_126980196	ncbi_126980196	0.00197141	3.0523	Filtered	Filtered	Filtered	Filtered	Filtered	Filtered	Filtered	Filtered	Filtered	ppm-2	XP_045125665.1 probable protein phosphatase 2C T23F11.1 isoform X2 [Portunus trituberculatus]	-	-	-	-	GO:0005575//cellular_component;GO:0045202//synapse;GO:0048786//presynaptic active zone;GO:0098793//presynapse	GO:0003674//molecular_function;GO:0003824//catalytic activity;GO:0004721//phosphoprotein phosphatase activity;GO:0004722//protein serine/threonine phosphatase activity;GO:0005488//binding;GO:0005515//protein binding;GO:0016787//hydrolase activity;GO:0016788//hydrolase activity, acting on ester bonds;GO:0016791//phosphatase activity;GO:0019899//enzyme binding;GO:0031625//ubiquitin protein ligase b…	GO:0001558//regulation of cell growth;GO:0006464//cellular protein modification process;GO:0006470//protein dephosphorylation;GO:0006793//phosphorus metabolic process;GO:0006796//phosphate-containing compound metabolic process;GO:0006807//nitrogen compound metabolic process;GO:0007275//multicellular organism development;GO:0007399//nervous system development;GO:0008150//biological_process;GO:0008…	--
ncbi_126980200	ncbi_126980200	0.000650195	38.5316	144.712	92.0144	111.565	76.9568	66.2329	53.8296	90.4252	116.802	58.6802	Ppn	XP_045125729.1 papilin-like isoform X3 [Portunus trituberculatus]	-	-	-	-	GO:0005575//cellular_component;GO:0005576//extracellular region;GO:0005604//basement membrane;GO:0031012//extracellular matrix;GO:0032040//small-subunit processome;GO:0062023//collagen-containing extracellular matrix	GO:0003674//molecular_function;GO:0003824//catalytic activity;GO:0004857//enzyme inhibitor activity;GO:0004866//endopeptidase inhibitor activity;GO:0004867//serine-type endopeptidase inhibitor activity;GO:0005198//structural molecule activity;GO:0005201//extracellular matrix structural constituent;GO:0005515//protein binding;GO:0008233//peptidase activity;GO:0016787//hydrolase activity;GO:0030234…	GO:0006508//proteolysis;GO:0006807//nitrogen compound metabolic process;GO:0007165//signal transduction;GO:0008150//biological_process;GO:0008152//metabolic process;GO:0009892//negative regulation of metabolic process;GO:0009987//cellular process;GO:0010466//negative regulation of peptidase activity;GO:0010605//negative regulation of macromolecule metabolic process;GO:0010951//negative regulation…	--
ncbi_126980201	ncbi_126980201	0.000650195	120.538	70.7644	257.476	201.369	306.307	244.49	152.364	249.157	176.512	105.079	Patj	XP_045125724.1 multiple PDZ domain protein-like isoform X1 [Portunus trituberculatus]	Cellular Processes;Environmental Information Processing	Cellular community - eukaryotes;Signal transduction	ko04530//Tight junction;ko04391//Hippo signaling pathway - fly	K06095;K06095	GO:0005575//cellular_component;GO:0005622//intracellular anatomical structure;GO:0005634//nucleus;GO:0005635//nuclear envelope;GO:0005737//cytoplasm;GO:0005886//plasma membrane;GO:0005911//cell-cell junction;GO:0005912//adherens junction;GO:0005918//septate junction;GO:0005938//cell cortex;GO:0012505//endomembrane system;GO:0016020//membrane;GO:0016324//apical plasma membrane;GO:0016327//apicolat…	GO:0003674//molecular_function;GO:0004222//metalloendopeptidase activity;GO:0004252//serine-type endopeptidase activity;GO:0005080//protein kinase C binding;GO:0005488//binding;GO:0005515//protein binding;GO:0008092//cytoskeletal protein binding;GO:0008236//serine-type peptidase activity;GO:0017022//myosin binding;GO:0019899//enzyme binding;GO:0019900//kinase binding;GO:0019901//protein kinase bi…	GO:0000902//cell morphogenesis;GO:0000904//cell morphogenesis involved in differentiation;GO:0001736//establishment of planar polarity;GO:0001738//morphogenesis of a polarized epithelium;GO:0001894//tissue homeostasis;GO:0001895//retina homeostasis;GO:0002009//morphogenesis of an epithelium;GO:0002165//instar larval or pupal development;GO:0006508//proteolysis;GO:0006950//response to stress;GO:00…	--
ncbi_126980202	ncbi_126980202	0.00197141	8.75574	Filtered	Filtered	Filtered	Filtered	Filtered	Filtered	Filtered	Filtered	Filtered	LDLR	XP_045126063.1 very low-density lipoprotein receptor-like isoform X7 [Portunus trituberculatus]	Human Diseases;Human Diseases	Cardiovascular disease;Neurodegenerative disease	ko05417//Lipid and atherosclerosis;ko05017//Spinocerebellar ataxia	K20053;K20053	GO:0005575//cellular_component;GO:0016020//membrane;GO:0016021//integral component of membrane;GO:0031224//intrinsic component of membrane	GO:0003674//molecular_function;GO:0005488//binding;GO:0005509//calcium ion binding;GO:0005515//protein binding;GO:0043167//ion binding;GO:0043169//cation binding;GO:0046872//metal ion binding	-	--
ncbi_126980230	ncbi_126980230;ncbi_126980522	0.000650195	5.09566	Filtered	16.1436	Filtered	Filtered	Filtered	Filtered	Filtered	Filtered	Filtered	nubp1	XP_045108240.1 cytosolic Fe-S cluster assembly factor nubp1-like [Portunus trituberculatus]	-	-	-	-	GO:0005575//cellular_component;GO:0005622//intracellular anatomical structure;GO:0005634//nucleus;GO:0005737//cytoplasm;GO:0005814//centriole;GO:0005815//microtubule organizing center;GO:0005829//cytosol;GO:0005856//cytoskeleton;GO:0005886//plasma membrane;GO:0005887//integral component of plasma membrane;GO:0005929//cilium;GO:0015630//microtubule cytoskeleton;GO:0016020//membrane;GO:0016611//iro…	GO:0000166//nucleotide binding;GO:0003674//molecular_function;GO:0003723//RNA binding;GO:0003724//RNA helicase activity;GO:0003824//catalytic activity;GO:0003896//DNA primase activity;GO:0003924//GTPase activity;GO:0004020//adenylylsulfate kinase activity;GO:0004386//helicase activity;GO:0005488//binding;GO:0005506//iron ion binding;GO:0005515//protein binding;GO:0005524//ATP binding;GO:0005525//…	GO:0000918//division septum site selection;GO:0001558//regulation of cell growth;GO:0002097//tRNA wobble base modification;GO:0002098//tRNA wobble uridine modification;GO:0002949//tRNA threonylcarbamoyladenosine modification;GO:0006139//nucleobase-containing compound metabolic process;GO:0006260//DNA replication;GO:0006396//RNA processing;GO:0006399//tRNA metabolic process;GO:0006400//tRNA modifi…	--
ncbi_126980522	ncbi_126980230;ncbi_126980522	0.000650195	5.09566	Filtered	16.1436	Filtered	Filtered	Filtered	Filtered	Filtered	Filtered	Filtered	nubp1	XP_045108240.1 cytosolic Fe-S cluster assembly factor nubp1-like [Portunus trituberculatus]	-	-	-	-	GO:0005575//cellular_component;GO:0005622//intracellular anatomical structure;GO:0005634//nucleus;GO:0005737//cytoplasm;GO:0005814//centriole;GO:0005815//microtubule organizing center;GO:0005829//cytosol;GO:0005856//cytoskeleton;GO:0005886//plasma membrane;GO:0005887//integral component of plasma membrane;GO:0005929//cilium;GO:0015630//microtubule cytoskeleton;GO:0016020//membrane;GO:0016611//iro…	GO:0000166//nucleotide binding;GO:0003674//molecular_function;GO:0003723//RNA binding;GO:0003724//RNA helicase activity;GO:0003824//catalytic activity;GO:0003896//DNA primase activity;GO:0003924//GTPase activity;GO:0004020//adenylylsulfate kinase activity;GO:0004386//helicase activity;GO:0005488//binding;GO:0005506//iron ion binding;GO:0005515//protein binding;GO:0005524//ATP binding;GO:0005525//…	GO:0000918//division septum site selection;GO:0001558//regulation of cell growth;GO:0002097//tRNA wobble base modification;GO:0002098//tRNA wobble uridine modification;GO:0002949//tRNA threonylcarbamoyladenosine modification;GO:0006139//nucleobase-containing compound metabolic process;GO:0006260//DNA replication;GO:0006396//RNA processing;GO:0006399//tRNA metabolic process;GO:0006400//tRNA modifi…	--
ncbi_126980231	ncbi_126980231	0.00197141	305.934	Filtered	Filtered	124.873	Filtered	Filtered	121.831	Filtered	48.1459	125.469	hsp-16.2	ACY66382.1 heat shock protein family member [Scylla paramamosain]	-	-	-	-	-	-	GO:0006950//response to stress;GO:0008150//biological_process;GO:0010033//response to organic substance;GO:0035966//response to topologically incorrect protein;GO:0042221//response to chemical;GO:0050896//response to stimulus	--
ncbi_126980248	ncbi_126980248	0.000650195	74.2737	723.721	135.214	427.99	192.662	453.456	136.826	426.351	152.917	307.094	Rdh13	XP_042205909.1 retinol dehydrogenase 12-like [Homarus americanus]	Metabolism;Metabolism	Global and overview maps;Metabolism of cofactors and vitamins	ko01100//Metabolic pathways;ko00830//Retinol metabolism	K11152;K11152	GO:0005575//cellular_component;GO:0005576//extracellular region	GO:0003674//molecular_function;GO:0003824//catalytic activity;GO:0004316//3-oxoacyl-[acyl-carrier-protein] reductase (NADPH) activity;GO:0004488//methylenetetrahydrofolate dehydrogenase (NADP+) activity;GO:0004757//sepiapterin reductase activity;GO:0004764//shikimate 3-dehydrogenase (NADP+) activity;GO:0008667//2,3-dihydro-2,3-dihydroxybenzoate dehydrogenase activity;GO:0008678//2-deoxy-D-glucona…	GO:0000272//polysaccharide catabolic process;GO:0006633//fatty acid biosynthetic process;GO:0006729//tetrahydrobiopterin biosynthetic process;GO:0008150//biological_process;GO:0008152//metabolic process;GO:0009423//chorismate biosynthetic process;GO:0015995//chlorophyll biosynthetic process	--
ncbi_126980254	ncbi_126980254	0.000650195	14.4999	30.1272	Filtered	40.9398	Filtered	44.1334	21.9885	32.7749	52.2223	35.3075	Ranbp2	XP_045612091.1 E3 SUMO-protein ligase RanBP2-like isoform X2 [Procambarus clarkii]	Human Diseases;Genetic Information Processing	Neurodegenerative disease;Translation	ko05014//Amyotrophic lateral sclerosis;ko03013//Nucleocytoplasmic transport	K12172;K12172	GO:0005575//cellular_component;GO:0005622//intracellular anatomical structure;GO:0005634//nucleus;GO:0005635//nuclear envelope;GO:0005642//annulate lamellae;GO:0005643//nuclear pore;GO:0005681//spliceosomal complex;GO:0005737//cytoplasm;GO:0005739//mitochondrion;GO:0005813//centrosome;GO:0005815//microtubule organizing center;GO:0005829//cytosol;GO:0005856//cytoskeleton;GO:0012505//endomembrane s…	GO:0003674//molecular_function;GO:0003676//nucleic acid binding;GO:0003723//RNA binding;GO:0003755//peptidyl-prolyl cis-trans isomerase activity;GO:0003824//catalytic activity;GO:0005092//GDP-dissociation inhibitor activity;GO:0005096//GTPase activator activity;GO:0005488//binding;GO:0005515//protein binding;GO:0008047//enzyme activator activity;GO:0016740//transferase activity;GO:0016853//isomer…	GO:0000082//G1/S transition of mitotic cell cycle;GO:0000226//microtubule cytoskeleton organization;GO:0000278//mitotic cell cycle;GO:0000398//mRNA splicing, via spliceosome;GO:0000413//protein peptidyl-prolyl isomerization;GO:0001101//response to acid chemical;GO:0001975//response to amphetamine;GO:0006109//regulation of carbohydrate metabolic process;GO:0006111//regulation of gluconeogenesis;GO…	--
ncbi_126980262	ncbi_126980262	0.000650195	22.7561	436.982	157.942	222.636	229.326	240.471	92.2703	158.6	320.439	95.9747	ANPEP	QIR83472.1 N-aminopeptidase, partial [Eriocheir sinensis]	Metabolism;Metabolism;Organismal Systems;Organismal Systems	Global and overview maps;Metabolism of other amino acids;Endocrine system;Immune system	ko01100//Metabolic pathways;ko00480//Glutathione metabolism;ko04614//Renin-angiotensin system;ko04640//Hematopoietic cell lineage	K11140;K11140;K11140;K11140	GO:0005575//cellular_component;GO:0005622//intracellular anatomical structure;GO:0005737//cytoplasm	GO:0003674//molecular_function;GO:0003824//catalytic activity;GO:0004177//aminopeptidase activity;GO:0005488//binding;GO:0008233//peptidase activity;GO:0008235//metalloexopeptidase activity;GO:0008237//metallopeptidase activity;GO:0008238//exopeptidase activity;GO:0008270//zinc ion binding;GO:0016787//hydrolase activity;GO:0033218//amide binding;GO:0042277//peptide binding;GO:0043167//ion binding…	GO:0006508//proteolysis;GO:0006518//peptide metabolic process;GO:0006807//nitrogen compound metabolic process;GO:0008150//biological_process;GO:0008152//metabolic process;GO:0009056//catabolic process;GO:0009987//cellular process;GO:0019538//protein metabolic process;GO:0034641//cellular nitrogen compound metabolic process;GO:0043170//macromolecule metabolic process;GO:0043171//peptide catabolic …	--
ncbi_126980277	ncbi_126980277	0.00110681	94.9404	Filtered	170.468	19.7841	66.0451	160.19	145.874	56.7819	121.702	171.295	zgc:101851	XP_045602170.1 UPF0538 protein C2orf76 homolog [Procambarus clarkii]	-	-	-	-	GO:0005575//cellular_component;GO:0005622//intracellular anatomical structure;GO:0005737//cytoplasm	GO:0003674//molecular_function	GO:0008150//biological_process	--
ncbi_126980280	ncbi_126980280	0.00197141	44.6711	62.896	82.5129	Filtered	89.4185	37.7464	46.2804	Filtered	Filtered	55.765	Pfkfb1	XP_045108888.1 6-phosphofructo-2-kinase/fructose-2,6-bisphosphatase 1-like isoform X2 [Portunus trituberculatus]	Metabolism;Organismal Systems;Environmental Information Processing;Metabolism	Global and overview maps;Endocrine system;Signal transduction;Carbohydrate metabolism	ko01100//Metabolic pathways;ko04919//Thyroid hormone signaling pathway;ko04152//AMPK signaling pathway;ko00051//Fructose and mannose metabolism	K19029;K19029;K19029;K19029	GO:0005575//cellular_component;GO:0005622//intracellular anatomical structure;GO:0005737//cytoplasm	GO:0000166//nucleotide binding;GO:0003674//molecular_function;GO:0003824//catalytic activity;GO:0003873//6-phosphofructo-2-kinase activity;GO:0004331//fructose-2,6-bisphosphate 2-phosphatase activity;GO:0005488//binding;GO:0005524//ATP binding;GO:0008443//phosphofructokinase activity;GO:0016301//kinase activity;GO:0016740//transferase activity;GO:0016772//transferase activity, transferring phosph…	GO:0000160//phosphorelay signal transduction system;GO:0005975//carbohydrate metabolic process;GO:0005996//monosaccharide metabolic process;GO:0006000//fructose metabolic process;GO:0006003//fructose 2,6-bisphosphate metabolic process;GO:0006082//organic acid metabolic process;GO:0006090//pyruvate metabolic process;GO:0006091//generation of precursor metabolites and energy;GO:0006096//glycolytic …	--
ncbi_126980281	ncbi_126980281	0	257.775	276.546	413.664	220.931	558.68	644.059	429.374	804.028	633.229	207.806	Sqstm1	KAG0720807.1 Sequestosome-1 [Chionoecetes opilio]	Human Diseases;Human Diseases;Human Diseases;Cellular Processes;Human Diseases;Cellular Processes;Cellular Processes;Cellular Processes;Organismal Systems	Neurodegenerative disease;Neurodegenerative disease;Infectious disease: bacterial;Cell growth and death;Cardiovascular disease;Transport and catabolism;Cell growth and death;Transport and catabolism;Development and regeneration	ko05022//Pathways of neurodegeneration - multiple diseases;ko05014//Amyotrophic lateral sclerosis;ko05131//Shigellosis;ko04217//Necroptosis;ko05418//Fluid shear stress and atherosclerosis;ko04140//Autophagy - animal;ko04218//Cellular senescence;ko04137//Mitophagy - animal;ko04380//Osteoclast differentiation	K14381;K14381;K14381;K14381;K14381;K14381;K14381;K14381;K14381	GO:0000323//lytic vacuole;GO:0000407//phagophore assembly site;GO:0000932//P-body;GO:0005575//cellular_component;GO:0005622//intracellular anatomical structure;GO:0005634//nucleus;GO:0005654//nucleoplasm;GO:0005737//cytoplasm;GO:0005764//lysosome;GO:0005767//secondary lysosome;GO:0005768//endosome;GO:0005770//late endosome;GO:0005773//vacuole;GO:0005776//autophagosome;GO:0005783//endoplasmic reti…	GO:0003674//molecular_function;GO:0003712//transcription coregulator activity;GO:0003824//catalytic activity;GO:0004672//protein kinase activity;GO:0004674//protein serine/threonine kinase activity;GO:0005080//protein kinase C binding;GO:0005102//signaling receptor binding;GO:0005488//binding;GO:0005515//protein binding;GO:0008270//zinc ion binding;GO:0016301//kinase activity;GO:0016740//transfer…	GO:0000122//negative regulation of transcription by RNA polymerase II;GO:0000422//autophagy of mitochondrion;GO:0000423//mitophagy;GO:0001932//regulation of protein phosphorylation;GO:0001934//positive regulation of protein phosphorylation;GO:0002376//immune system process;GO:0002931//response to ischemia;GO:0006355//regulation of transcription, DNA-templated;GO:0006357//regulation of transcripti…	--
ncbi_126980296	ncbi_126980296	0.00804505	7.35178	Filtered	Filtered	Filtered	Filtered	Filtered	Filtered	Filtered	Filtered	Filtered	--	XP_045108262.1 WAS/WASL-interacting protein family member 1-like isoform X1 [Portunus trituberculatus]	Cellular Processes;Human Diseases;Human Diseases	Transport and catabolism;Infectious disease: bacterial;Infectious disease: bacterial	ko04144//Endocytosis;ko05130//Pathogenic Escherichia coli infection;ko05135//Yersinia infection	K19475;K19475;K19475	-	GO:0003779//actin binding	-	--
ncbi_126980297	ncbi_126980297	0.000650195	83.5706	1173.89	1281.36	965.194	1624.17	834.705	178.541	792.407	280.202	322.712	Rpn2	XP_045108470.1 26S proteasome non-ATPase regulatory subunit 1-like isoform X2 [Portunus trituberculatus]	Human Diseases;Human Diseases;Human Diseases;Human Diseases;Human Diseases;Human Diseases;Human Diseases;Genetic Information Processing;Human Diseases	Neurodegenerative disease;Neurodegenerative disease;Neurodegenerative disease;Neurodegenerative disease;Neurodegenerative disease;Neurodegenerative disease;Neurodegenerative disease;Folding, sorting and degradation;Infectious disease: viral	ko05022//Pathways of neurodegeneration - multiple diseases;ko05014//Amyotrophic lateral sclerosis;ko05010//Alzheimer disease;ko05012//Parkinson disease;ko05016//Huntington disease;ko05020//Prion disease;ko05017//Spinocerebellar ataxia;ko03050//Proteasome;ko05169//Epstein-Barr virus infection	K03032;K03032;K03032;K03032;K03032;K03032;K03032;K03032;K03032	GO:0000323//lytic vacuole;GO:0000502//proteasome complex;GO:0005575//cellular_component;GO:0005576//extracellular region;GO:0005622//intracellular anatomical structure;GO:0005634//nucleus;GO:0005635//nuclear envelope;GO:0005654//nucleoplasm;GO:0005666//RNA polymerase III complex;GO:0005737//cytoplasm;GO:0005764//lysosome;GO:0005766//primary lysosome;GO:0005773//vacuole;GO:0005775//vacuolar lumen;…	GO:0003674//molecular_function;GO:0003677//DNA binding;GO:0005080//protein kinase C binding;GO:0005488//binding;GO:0005515//protein binding;GO:0008270//zinc ion binding;GO:0019899//enzyme binding;GO:0019900//kinase binding;GO:0019901//protein kinase binding;GO:0019903//protein phosphatase binding;GO:0030234//enzyme regulator activity;GO:0031625//ubiquitin protein ligase binding;GO:0043167//ion bi…	GO:0001775//cell activation;GO:0002252//immune effector process;GO:0002263//cell activation involved in immune response;GO:0002274//myeloid leukocyte activation;GO:0002275//myeloid cell activation involved in immune response;GO:0002283//neutrophil activation involved in immune response;GO:0002366//leukocyte activation involved in immune response;GO:0002376//immune system process;GO:0002443//leuko…	--
ncbi_126980298	ncbi_126980298	0	68.8849	246.994	139.509	108.026	104.264	169.212	94.8834	222.48	57.6827	68.6918	CG2811	XP_045108699.1 putative gamma-glutamylcyclotransferase CG2811 isoform X1 [Portunus trituberculatus]	-	-	-	-	-	GO:0003674//molecular_function;GO:0003824//catalytic activity;GO:0016829//lyase activity;GO:0016840//carbon-nitrogen lyase activity;GO:0016842//amidine-lyase activity;GO:0061929//gamma-glutamylaminecyclotransferase activity	GO:0006807//nitrogen compound metabolic process;GO:0008150//biological_process;GO:0008152//metabolic process;GO:0009056//catabolic process;GO:0042219//cellular modified amino acid catabolic process;GO:0071704//organic substance metabolic process;GO:1901564//organonitrogen compound metabolic process;GO:1901565//organonitrogen compound catabolic process;GO:1901575//organic substance catabolic proce…	--
ncbi_126980303	ncbi_126980303	0.000650195	48.3002	274.686	100.776	164.014	137.564	203.43	78.4659	177.757	77.5688	57.1189	QARS1	XP_045108480.1 probable glutamine--tRNA ligase [Portunus trituberculatus]	Metabolism;Genetic Information Processing	Global and overview maps;Translation	ko01100//Metabolic pathways;ko00970//Aminoacyl-tRNA biosynthesis	K01886;K01886	GO:0005737//cytoplasm;GO:0009332//glutamate-tRNA ligase complex	GO:0000166//nucleotide binding;GO:0004812//aminoacyl-tRNA ligase activity;GO:0004818//glutamate-tRNA ligase activity;GO:0004819//glutamine-tRNA ligase activity;GO:0005524//ATP binding;GO:0016884//carbon-nitrogen ligase activity, with glutamine as amido-N-donor	GO:0006400//tRNA modification;GO:0006418//tRNA aminoacylation for protein translation;GO:0006424//glutamyl-tRNA aminoacylation;GO:0006425//glutaminyl-tRNA aminoacylation;GO:0043039//tRNA aminoacylation	--
ncbi_126980306	ncbi_126980306	0.00466893	11.4065	Filtered	Filtered	Filtered	Filtered	Filtered	4.03581	Filtered	Filtered	Filtered	Tm9sf2	XP_045108829.1 transmembrane 9 superfamily member 2-like [Portunus trituberculatus]	-	-	-	-	GO:0000139//Golgi membrane;GO:0005575//cellular_component;GO:0005622//intracellular anatomical structure;GO:0005737//cytoplasm;GO:0005768//endosome;GO:0005794//Golgi apparatus;GO:0005886//plasma membrane;GO:0005887//integral component of plasma membrane;GO:0010008//endosome membrane;GO:0012505//endomembrane system;GO:0016020//membrane;GO:0016021//integral component of membrane;GO:0031090//organel…	-	GO:0002831//regulation of response to biotic stimulus;GO:0002832//negative regulation of response to biotic stimulus;GO:0006810//transport;GO:0008150//biological_process;GO:0009966//regulation of signal transduction;GO:0009968//negative regulation of signal transduction;GO:0010646//regulation of cell communication;GO:0010648//negative regulation of cell communication;GO:0016192//vesicle-mediated …	--
ncbi_126980307	ncbi_126980307	0.00197141	5.5284	Filtered	Filtered	Filtered	Filtered	Filtered	7.11719	Filtered	13.8553	Filtered	beta-PheRS	XP_045108830.1 phenylalanine--tRNA ligase beta subunit-like [Portunus trituberculatus]	Genetic Information Processing	Translation	ko00970//Aminoacyl-tRNA biosynthesis	K01890	GO:0005575//cellular_component;GO:0005622//intracellular anatomical structure;GO:0005737//cytoplasm;GO:0005829//cytosol;GO:0009328//phenylalanine-tRNA ligase complex;GO:0032991//protein-containing complex;GO:1902494//catalytic complex	GO:0000166//nucleotide binding;GO:0000287//magnesium ion binding;GO:0002161//aminoacyl-tRNA editing activity;GO:0003674//molecular_function;GO:0003676//nucleic acid binding;GO:0003723//RNA binding;GO:0003824//catalytic activity;GO:0004812//aminoacyl-tRNA ligase activity;GO:0004826//phenylalanine-tRNA ligase activity;GO:0005488//binding;GO:0005524//ATP binding;GO:0016787//hydrolase activity;GO:001…	GO:0002181//cytoplasmic translation;GO:0006082//organic acid metabolic process;GO:0006139//nucleobase-containing compound metabolic process;GO:0006399//tRNA metabolic process;GO:0006412//translation;GO:0006418//tRNA aminoacylation for protein translation;GO:0006432//phenylalanyl-tRNA aminoacylation;GO:0006450//regulation of translational fidelity;GO:0006518//peptide metabolic process;GO:0006520//…	--
ncbi_126980321	ncbi_126980321	0.000650195	1100.79	1127.07	437.727	1603.22	1418.62	1924.71	1209.35	9833.58	1404.58	4995.51	CES2	ALT10383.1 juvenile hormone esterase-like protein 1 [Portunus trituberculatus]	Metabolism	Metabolism of terpenoids and polyketides	ko00981//Insect hormone biosynthesis	K01063	-	GO:0004564//beta-fructofuranosidase activity;GO:0004575//sucrose alpha-glucosidase activity;GO:0016787//hydrolase activity	-	--
ncbi_126980336	ncbi_126980336	0.000650195	328.521	330.217	324.438	656.803	39.159	344.851	293.514	171.006	24.2534	451.365	Pgls	XP_045108371.1 6-phosphogluconolactonase-like [Portunus trituberculatus]	Metabolism;Metabolism;Metabolism	Global and overview maps;Global and overview maps;Carbohydrate metabolism	ko01100//Metabolic pathways;ko01200//Carbon metabolism;ko00030//Pentose phosphate pathway	K01057;K01057;K01057	GO:0005575//cellular_component;GO:0005622//intracellular anatomical structure;GO:0005737//cytoplasm;GO:0005829//cytosol	GO:0003674//molecular_function;GO:0003824//catalytic activity;GO:0004342//glucosamine-6-phosphate deaminase activity;GO:0005488//binding;GO:0016787//hydrolase activity;GO:0016788//hydrolase activity, acting on ester bonds;GO:0017057//6-phosphogluconolactonase activity;GO:0030246//carbohydrate binding;GO:0036094//small molecule binding;GO:0048029//monosaccharide binding;GO:0052689//carboxylic este…	GO:0005975//carbohydrate metabolic process;GO:0006046//N-acetylglucosamine catabolic process;GO:0006081//cellular aldehyde metabolic process;GO:0006098//pentose-phosphate shunt;GO:0006139//nucleobase-containing compound metabolic process;GO:0006725//cellular aromatic compound metabolic process;GO:0006739//NADP metabolic process;GO:0006753//nucleoside phosphate metabolic process;GO:0006793//phosph…	--
ncbi_126980343	ncbi_126980343;ncbi_126991932	0.000650195	49.1054	256.857	333.8	169.621	402.961	364.437	118.568	231.755	122.751	273.771	VPS35	KAG7156570.1 Vacuolar protein sorting-associated protein 35-like [Homarus americanus]	Cellular Processes	Transport and catabolism	ko04144//Endocytosis	K18468	GO:0000322//storage vacuole;GO:0000323//lytic vacuole;GO:0000324//fungal-type vacuole;GO:0000329//fungal-type vacuole membrane;GO:0005575//cellular_component;GO:0005622//intracellular anatomical structure;GO:0005737//cytoplasm;GO:0005739//mitochondrion;GO:0005764//lysosome;GO:0005768//endosome;GO:0005769//early endosome;GO:0005770//late endosome;GO:0005773//vacuole;GO:0005774//vacuolar membrane;G…	GO:0001664//G protein-coupled receptor binding;GO:0003674//molecular_function;GO:0005102//signaling receptor binding;GO:0005215//transporter activity;GO:0005488//binding;GO:0005515//protein binding;GO:0019899//enzyme binding;GO:0031267//small GTPase binding;GO:0031748//D1 dopamine receptor binding;GO:0050780//dopamine receptor binding;GO:0051020//GTPase binding	GO:0002791//regulation of peptide secretion;GO:0002793//positive regulation of peptide secretion;GO:0006508//proteolysis;GO:0006624//vacuolar protein processing;GO:0006807//nitrogen compound metabolic process;GO:0006810//transport;GO:0006839//mitochondrial transport;GO:0006886//intracellular protein transport;GO:0006897//endocytosis;GO:0006915//apoptotic process;GO:0006996//organelle organization…	--
ncbi_126991932	ncbi_126980343;ncbi_126991932	0.000650195	49.1054	256.857	333.8	169.621	402.961	364.437	118.568	231.755	122.751	273.771	VPS35	KAG7156570.1 Vacuolar protein sorting-associated protein 35-like [Homarus americanus]	Cellular Processes	Transport and catabolism	ko04144//Endocytosis	K18468	GO:0000322//storage vacuole;GO:0000323//lytic vacuole;GO:0000324//fungal-type vacuole;GO:0000329//fungal-type vacuole membrane;GO:0005575//cellular_component;GO:0005622//intracellular anatomical structure;GO:0005737//cytoplasm;GO:0005739//mitochondrion;GO:0005764//lysosome;GO:0005768//endosome;GO:0005769//early endosome;GO:0005770//late endosome;GO:0005773//vacuole;GO:0005774//vacuolar membrane;G…	GO:0001664//G protein-coupled receptor binding;GO:0003674//molecular_function;GO:0005102//signaling receptor binding;GO:0005215//transporter activity;GO:0005488//binding;GO:0005515//protein binding;GO:0019899//enzyme binding;GO:0031267//small GTPase binding;GO:0031748//D1 dopamine receptor binding;GO:0050780//dopamine receptor binding;GO:0051020//GTPase binding	GO:0002791//regulation of peptide secretion;GO:0002793//positive regulation of peptide secretion;GO:0006508//proteolysis;GO:0006624//vacuolar protein processing;GO:0006807//nitrogen compound metabolic process;GO:0006810//transport;GO:0006839//mitochondrial transport;GO:0006886//intracellular protein transport;GO:0006897//endocytosis;GO:0006915//apoptotic process;GO:0006996//organelle organization…	--
ncbi_126980354	ncbi_126980354	0.00804505	106.492	Filtered	Filtered	Filtered	Filtered	Filtered	Filtered	Filtered	Filtered	Filtered	TMLHE	XP_045108730.1 trimethyllysine dioxygenase, mitochondrial-like isoform X1 [Portunus trituberculatus]	Metabolism;Metabolism	Global and overview maps;Amino acid metabolism	ko01100//Metabolic pathways;ko00310//Lysine degradation	K00474;K00474	GO:0005575//cellular_component;GO:0005622//intracellular anatomical structure;GO:0005737//cytoplasm;GO:0005739//mitochondrion;GO:0005759//mitochondrial matrix;GO:0031974//membrane-enclosed lumen;GO:0043226//organelle;GO:0043227//membrane-bounded organelle;GO:0043229//intracellular organelle;GO:0043231//intracellular membrane-bounded organelle;GO:0043233//organelle lumen;GO:0070013//intracellular …	GO:0003674//molecular_function;GO:0003824//catalytic activity;GO:0005488//binding;GO:0005506//iron ion binding;GO:0008198//ferrous iron binding;GO:0008336//gamma-butyrobetaine dioxygenase activity;GO:0016491//oxidoreductase activity;GO:0016701//oxidoreductase activity, acting on single donors with incorporation of molecular oxygen;GO:0016702//oxidoreductase activity, acting on single donors with …	GO:0006525//arginine metabolic process;GO:0006575//cellular modified amino acid metabolic process;GO:0006577//amino-acid betaine metabolic process;GO:0006578//amino-acid betaine biosynthetic process;GO:0006807//nitrogen compound metabolic process;GO:0008150//biological_process;GO:0008152//metabolic process;GO:0009058//biosynthetic process;GO:0009437//carnitine metabolic process;GO:0009892//negati…	--
ncbi_126980356	ncbi_126980356	0.000650195	157.168	626.287	746.521	581.134	709.198	391.178	425.508	565.491	328.702	459.979	boca	KAG0726907.1 LDLR chaperone boca [Chionoecetes opilio]	-	-	-	-	GO:0005575//cellular_component;GO:0005622//intracellular anatomical structure;GO:0005737//cytoplasm;GO:0005783//endoplasmic reticulum;GO:0005788//endoplasmic reticulum lumen;GO:0005886//plasma membrane;GO:0012505//endomembrane system;GO:0016020//membrane;GO:0031974//membrane-enclosed lumen;GO:0043226//organelle;GO:0043227//membrane-bounded organelle;GO:0043229//intracellular organelle;GO:0043231/…	GO:0003674//molecular_function;GO:0005102//signaling receptor binding;GO:0005488//binding;GO:0005515//protein binding;GO:0042802//identical protein binding;GO:0050750//low-density lipoprotein particle receptor binding;GO:0070325//lipoprotein particle receptor binding	GO:0006457//protein folding;GO:0006605//protein targeting;GO:0006612//protein targeting to membrane;GO:0006810//transport;GO:0006886//intracellular protein transport;GO:0006888//endoplasmic reticulum to Golgi vesicle-mediated transport;GO:0006897//endocytosis;GO:0006909//phagocytosis;GO:0007154//cell communication;GO:0007165//signal transduction;GO:0007166//cell surface receptor signaling pathway…	--
ncbi_126980362	ncbi_126980362	0.00197141	230.158	473.148	698.458	242.308	742.438	701.929	347.643	591.411	373.316	439.687	--	XP_042203725.1 uncharacterized protein LOC121853568 [Homarus americanus]	-	-	-	-	-	-	-	--
ncbi_126980365	ncbi_126980365	0.000650195	94.3746	179.05	337.26	280.207	459.323	310.042	250.569	296.15	405.489	254.768	calub	XP_042203915.1 calumenin-like [Homarus americanus]	-	-	-	-	GO:0005575//cellular_component;GO:0005576//extracellular region;GO:0005622//intracellular anatomical structure;GO:0005634//nucleus;GO:0005694//chromosome;GO:0005700//polytene chromosome;GO:0005703//polytene chromosome puff;GO:0005737//cytoplasm;GO:0005783//endoplasmic reticulum;GO:0005788//endoplasmic reticulum lumen;GO:0005789//endoplasmic reticulum membrane;GO:0005794//Golgi apparatus;GO:001250…	GO:0003674//molecular_function;GO:0004857//enzyme inhibitor activity;GO:0005488//binding;GO:0005509//calcium ion binding;GO:0005515//protein binding;GO:0019899//enzyme binding;GO:0030234//enzyme regulator activity;GO:0043167//ion binding;GO:0043169//cation binding;GO:0046872//metal ion binding;GO:0098772//molecular function regulator	GO:0006139//nucleobase-containing compound metabolic process;GO:0006259//DNA metabolic process;GO:0006265//DNA topological change;GO:0006325//chromatin organization;GO:0006355//regulation of transcription, DNA-templated;GO:0006464//cellular protein modification process;GO:0006725//cellular aromatic compound metabolic process;GO:0006807//nitrogen compound metabolic process;GO:0006996//organelle or…	--
ncbi_126980371	ncbi_126980371	0.00110681	21.1135	162.495	73.2711	101.235	Filtered	60.2064	27.6421	140.719	26.8454	72.5035	ABCD2	XP_045108307.1 LOW QUALITY PROTEIN: ATP-binding cassette sub-family D member 2-like [Portunus trituberculatus]	Cellular Processes;Environmental Information Processing	Transport and catabolism;Membrane transport	ko04146//Peroxisome;ko02010//ABC transporters	K05676;K05676	GO:0005575//cellular_component;GO:0005622//intracellular anatomical structure;GO:0005737//cytoplasm;GO:0005777//peroxisome;GO:0005778//peroxisomal membrane;GO:0005779//integral component of peroxisomal membrane;GO:0005887//integral component of plasma membrane;GO:0009360//DNA polymerase III complex;GO:0009380//excinuclease repair complex;GO:0009898//cytoplasmic side of plasma membrane;GO:0016020/…	GO:0000166//nucleotide binding;GO:0003674//molecular_function;GO:0003723//RNA binding;GO:0003724//RNA helicase activity;GO:0003824//catalytic activity;GO:0003887//DNA-directed DNA polymerase activity;GO:0005215//transporter activity;GO:0005260//intracellularly ATP-gated chloride channel activity;GO:0005319//lipid transporter activity;GO:0005324//long-chain fatty acid transporter activity;GO:00054…	GO:0000910//cytokinesis;GO:0006260//DNA replication;GO:0006289//nucleotide-excision repair;GO:0006810//transport;GO:0006811//ion transport;GO:0006817//phosphate ion transport;GO:0006820//anion transport;GO:0006824//cobalt ion transport;GO:0006855//xenobiotic transmembrane transport;GO:0006869//lipid transport;GO:0008150//biological_process;GO:0008272//sulfate transport;GO:0010876//lipid localizat…	--
ncbi_126980375	ncbi_126980375	0.000650195	92.0082	281.833	377.121	460.99	303.466	338.218	191.658	90.9753	186.094	211.464	AO2	XP_045108272.1 xanthine dehydrogenase-like isoform X1 [Portunus trituberculatus]	Metabolism;Cellular Processes;Metabolism;Metabolism;Metabolism	Global and overview maps;Transport and catabolism;Nucleotide metabolism;Xenobiotics biodegradation and metabolism;Biosynthesis of other secondary metabolites	ko01100//Metabolic pathways;ko04146//Peroxisome;ko00230//Purine metabolism;ko00983//Drug metabolism - other enzymes;ko00232//Caffeine metabolism	K00106;K00106;K00106;K00106;K00106	-	GO:0004854//xanthine dehydrogenase activity;GO:0009055//electron transfer activity;GO:0016491//oxidoreductase activity;GO:0043546//molybdopterin cofactor binding;GO:0046872//metal ion binding;GO:0051536//iron-sulfur cluster binding	GO:0009115//xanthine catabolic process;GO:0046415//urate metabolic process	--
ncbi_126980380	ncbi_126980380	0.000650195	26.9196	Filtered	24.1151	28.1452	29.2694	Filtered	11.7959	Filtered	39.8332	14.1365	Acadl	XP_045108854.1 long-chain specific acyl-CoA dehydrogenase, mitochondrial-like [Portunus trituberculatus]	Metabolism;Metabolism;Metabolism;Organismal Systems	Global and overview maps;Global and overview maps;Lipid metabolism;Endocrine system	ko01100//Metabolic pathways;ko01212//Fatty acid metabolism;ko00071//Fatty acid degradation;ko03320//PPAR signaling pathway	K00255;K00255;K00255;K00255	GO:0005575//cellular_component;GO:0005622//intracellular anatomical structure;GO:0005737//cytoplasm;GO:0005739//mitochondrion;GO:0005740//mitochondrial envelope;GO:0005759//mitochondrial matrix;GO:0016020//membrane;GO:0031090//organelle membrane;GO:0031966//mitochondrial membrane;GO:0031967//organelle envelope;GO:0031974//membrane-enclosed lumen;GO:0031975//envelope;GO:0043226//organelle;GO:00432…	GO:0000062//fatty-acyl-CoA binding;GO:0000166//nucleotide binding;GO:0003674//molecular_function;GO:0003824//catalytic activity;GO:0003995//acyl-CoA dehydrogenase activity;GO:0003997//acyl-CoA oxidase activity;GO:0004466//long-chain-acyl-CoA dehydrogenase activity;GO:0005488//binding;GO:0016401//palmitoyl-CoA oxidase activity;GO:0016491//oxidoreductase activity;GO:0016627//oxidoreductase activity…	GO:0001659//temperature homeostasis;GO:0001676//long-chain fatty acid metabolic process;GO:0006082//organic acid metabolic process;GO:0006575//cellular modified amino acid metabolic process;GO:0006577//amino-acid betaine metabolic process;GO:0006579//amino-acid betaine catabolic process;GO:0006629//lipid metabolic process;GO:0006631//fatty acid metabolic process;GO:0006635//fatty acid beta-oxidat…	--
ncbi_126980386	ncbi_126980386	0.00197141	26.328	152.945	26.2693	156.762	74.9125	55.647	106.213	212.836	303.962	72.6278	Slc7a2	XP_045108326.1 high affinity cationic amino acid transporter 1-like isoform X1 [Portunus trituberculatus]	-	-	-	-	GO:0005575//cellular_component;GO:0005886//plasma membrane;GO:0005887//integral component of plasma membrane;GO:0016020//membrane;GO:0016021//integral component of membrane;GO:0031224//intrinsic component of membrane;GO:0031226//intrinsic component of plasma membrane;GO:0071944//cell periphery	GO:0003674//molecular_function;GO:0005215//transporter activity;GO:0005275//amine transmembrane transporter activity;GO:0005342//organic acid transmembrane transporter activity;GO:0008509//anion transmembrane transporter activity;GO:0008514//organic anion transmembrane transporter activity;GO:0015075//ion transmembrane transporter activity;GO:0015171//amino acid transmembrane transporter activity…	GO:0003333//amino acid transmembrane transport;GO:0006527//arginine catabolic process;GO:0006810//transport;GO:0006811//ion transport;GO:0006820//anion transport;GO:0006865//amino acid transport;GO:0008150//biological_process;GO:0009450//gamma-aminobutyric acid catabolic process;GO:0015711//organic anion transport;GO:0015802//basic amino acid transport;GO:0015837//amine transport;GO:0015849//orga…	--
ncbi_126980413	ncbi_126980413	0.000650195	1056.86	142.376	52.3364	318.703	18.7282	3915.07	8013.18	4211.69	8606.1	6977.1	MGST1	KAG0712054.1 Microsomal glutathione S-transferase 1 [Chionoecetes opilio]	Metabolism;Human Diseases;Human Diseases;Human Diseases;Human Diseases;Human Diseases;Metabolism;Metabolism;Human Diseases;Metabolism;Organismal Systems;Metabolism;Human Diseases	Global and overview maps;Cancer: overview;Cancer: overview;Cancer: overview;Cardiovascular disease;Cancer: specific types;Xenobiotics biodegradation and metabolism;Metabolism of other amino acids;Cancer: overview;Xenobiotics biodegradation and metabolism;Aging;Xenobiotics biodegradation and metabolism;Drug resistance: antineoplastic	ko01100//Metabolic pathways;ko05208//Chemical carcinogenesis - reactive oxygen species;ko05200//Pathways in cancer;ko05207//Chemical carcinogenesis - receptor activation;ko05418//Fluid shear stress and atherosclerosis;ko05225//Hepatocellular carcinoma;ko00983//Drug metabolism - other enzymes;ko00480//Glutathione metabolism;ko05204//Chemical carcinogenesis - DNA adducts;ko00980//Metabolism of xeno…	K00799;K00799;K00799;K00799;K00799;K00799;K00799;K00799;K00799;K00799;K00799;K00799;K00799	-	-	-	--
ncbi_126980433	ncbi_126980433;ncbi_126980434;ncbi_126980435;ncbi_126980436;ncbi_126992545	0	38704.4	19976.5	23728	17948.2	27323.5	67974.5	28675.2	84077.2	46773.3	47479.1	act-2b	XP_045108310.1 actin-3, muscle-specific-like [Portunus trituberculatus]	Human Diseases;Organismal Systems;Human Diseases;Organismal Systems;Human Diseases;Human Diseases;Cellular Processes;Cellular Processes;Cellular Processes;Human Diseases;Cellular Processes;Human Diseases;Human Diseases;Cellular Processes;Human Diseases;Human Diseases;Organismal Systems;Organismal Systems;Environmental Information Processing;Human Diseases;Human Diseases;Environmental Information …	Neurodegenerative disease;Immune system;Infectious disease: bacterial;Environmental adaptation;Infectious disease: bacterial;Infectious disease: bacterial;Transport and catabolism;Cellular community - eukaryotes;Cellular community - eukaryotes;Cancer: overview;Cell motility;Cardiovascular disease;Cancer: specific types;Cell growth and death;Infectious disease: bacterial;Infectious disease: bacter…	ko05014//Amyotrophic lateral sclerosis;ko04613//Neutrophil extracellular trap formation;ko05132//Salmonella infection;ko04714//Thermogenesis;ko05131//Shigellosis;ko05130//Pathogenic Escherichia coli infection;ko04145//Phagosome;ko04530//Tight junction;ko04510//Focal adhesion;ko05205//Proteoglycans in cancer;ko04810//Regulation of actin cytoskeleton;ko05418//Fluid shear stress and atherosclerosis;…	K05692;K05692;K05692;K05692;K05692;K05692;K05692;K05692;K05692;K05692;K05692;K05692;K05692;K05692;K05692;K05692;K05692;K05692;K05692;K05692;K05692;K05692;K05692;K05692;K05692;K05692;K05692;K05692;K05692;K05692;K05692;K05692	GO:0005575//cellular_component;GO:0005622//intracellular anatomical structure;GO:0005856//cytoskeleton;GO:0005884//actin filament;GO:0015629//actin cytoskeleton;GO:0043226//organelle;GO:0043228//non-membrane-bounded organelle;GO:0043229//intracellular organelle;GO:0043232//intracellular non-membrane-bounded organelle;GO:0099080//supramolecular complex;GO:0099081//supramolecular polymer;GO:0099512…	GO:0003674//molecular_function;GO:0005198//structural molecule activity;GO:0005200//structural constituent of cytoskeleton	GO:0006996//organelle organization;GO:0007010//cytoskeleton organization;GO:0007015//actin filament organization;GO:0008150//biological_process;GO:0009653//anatomical structure morphogenesis;GO:0009987//cellular process;GO:0010927//cellular component assembly involved in morphogenesis;GO:0014866//skeletal myofibril assembly;GO:0016043//cellular component organization;GO:0022607//cellular componen…	--
ncbi_126980434	ncbi_126980433;ncbi_126980434;ncbi_126980435;ncbi_126980436;ncbi_126992545	0	38704.4	19976.5	23728	17948.2	27323.5	67974.5	28675.2	84077.2	46773.3	47479.1	act-2b	XP_045108310.1 actin-3, muscle-specific-like [Portunus trituberculatus]	Human Diseases;Organismal Systems;Human Diseases;Organismal Systems;Human Diseases;Human Diseases;Cellular Processes;Cellular Processes;Cellular Processes;Human Diseases;Cellular Processes;Human Diseases;Human Diseases;Cellular Processes;Human Diseases;Human Diseases;Organismal Systems;Organismal Systems;Environmental Information Processing;Human Diseases;Human Diseases;Environmental Information …	Neurodegenerative disease;Immune system;Infectious disease: bacterial;Environmental adaptation;Infectious disease: bacterial;Infectious disease: bacterial;Transport and catabolism;Cellular community - eukaryotes;Cellular community - eukaryotes;Cancer: overview;Cell motility;Cardiovascular disease;Cancer: specific types;Cell growth and death;Infectious disease: bacterial;Infectious disease: bacter…	ko05014//Amyotrophic lateral sclerosis;ko04613//Neutrophil extracellular trap formation;ko05132//Salmonella infection;ko04714//Thermogenesis;ko05131//Shigellosis;ko05130//Pathogenic Escherichia coli infection;ko04145//Phagosome;ko04530//Tight junction;ko04510//Focal adhesion;ko05205//Proteoglycans in cancer;ko04810//Regulation of actin cytoskeleton;ko05418//Fluid shear stress and atherosclerosis;…	K05692;K05692;K05692;K05692;K05692;K05692;K05692;K05692;K05692;K05692;K05692;K05692;K05692;K05692;K05692;K05692;K05692;K05692;K05692;K05692;K05692;K05692;K05692;K05692;K05692;K05692;K05692;K05692;K05692;K05692;K05692;K05692	GO:0005575//cellular_component;GO:0005622//intracellular anatomical structure;GO:0005856//cytoskeleton;GO:0005884//actin filament;GO:0015629//actin cytoskeleton;GO:0043226//organelle;GO:0043228//non-membrane-bounded organelle;GO:0043229//intracellular organelle;GO:0043232//intracellular non-membrane-bounded organelle;GO:0099080//supramolecular complex;GO:0099081//supramolecular polymer;GO:0099512…	GO:0003674//molecular_function;GO:0005198//structural molecule activity;GO:0005200//structural constituent of cytoskeleton	GO:0006996//organelle organization;GO:0007010//cytoskeleton organization;GO:0007015//actin filament organization;GO:0008150//biological_process;GO:0009653//anatomical structure morphogenesis;GO:0009987//cellular process;GO:0010927//cellular component assembly involved in morphogenesis;GO:0014866//skeletal myofibril assembly;GO:0016043//cellular component organization;GO:0022607//cellular componen…	--
ncbi_126980435	ncbi_126980433;ncbi_126980434;ncbi_126980435;ncbi_126980436;ncbi_126992545	0	38704.4	19976.5	23728	17948.2	27323.5	67974.5	28675.2	84077.2	46773.3	47479.1	act-2b	AFC88033.1 beta-actin [Scylla paramamosain]	Human Diseases;Organismal Systems;Human Diseases;Organismal Systems;Human Diseases;Human Diseases;Cellular Processes;Cellular Processes;Cellular Processes;Human Diseases;Cellular Processes;Human Diseases;Human Diseases;Cellular Processes;Human Diseases;Human Diseases;Organismal Systems;Organismal Systems;Environmental Information Processing;Human Diseases;Human Diseases;Environmental Information …	Neurodegenerative disease;Immune system;Infectious disease: bacterial;Environmental adaptation;Infectious disease: bacterial;Infectious disease: bacterial;Transport and catabolism;Cellular community - eukaryotes;Cellular community - eukaryotes;Cancer: overview;Cell motility;Cardiovascular disease;Cancer: specific types;Cell growth and death;Infectious disease: bacterial;Infectious disease: bacter…	ko05014//Amyotrophic lateral sclerosis;ko04613//Neutrophil extracellular trap formation;ko05132//Salmonella infection;ko04714//Thermogenesis;ko05131//Shigellosis;ko05130//Pathogenic Escherichia coli infection;ko04145//Phagosome;ko04530//Tight junction;ko04510//Focal adhesion;ko05205//Proteoglycans in cancer;ko04810//Regulation of actin cytoskeleton;ko05418//Fluid shear stress and atherosclerosis;…	K05692;K05692;K05692;K05692;K05692;K05692;K05692;K05692;K05692;K05692;K05692;K05692;K05692;K05692;K05692;K05692;K05692;K05692;K05692;K05692;K05692;K05692;K05692;K05692;K05692;K05692;K05692;K05692;K05692;K05692;K05692;K05692	GO:0005575//cellular_component;GO:0005622//intracellular anatomical structure;GO:0005856//cytoskeleton;GO:0005884//actin filament;GO:0015629//actin cytoskeleton;GO:0043226//organelle;GO:0043228//non-membrane-bounded organelle;GO:0043229//intracellular organelle;GO:0043232//intracellular non-membrane-bounded organelle;GO:0099080//supramolecular complex;GO:0099081//supramolecular polymer;GO:0099512…	GO:0003674//molecular_function;GO:0005198//structural molecule activity;GO:0005200//structural constituent of cytoskeleton	GO:0006996//organelle organization;GO:0007010//cytoskeleton organization;GO:0007015//actin filament organization;GO:0008150//biological_process;GO:0009653//anatomical structure morphogenesis;GO:0009987//cellular process;GO:0010927//cellular component assembly involved in morphogenesis;GO:0014866//skeletal myofibril assembly;GO:0016043//cellular component organization;GO:0022607//cellular componen…	--
ncbi_126980436	ncbi_126980433;ncbi_126980434;ncbi_126980435;ncbi_126980436;ncbi_126992545	0	38704.4	19976.5	23728	17948.2	27323.5	67974.5	28675.2	84077.2	46773.3	47479.1	Act57B	XP_045108310.1 actin-3, muscle-specific-like [Portunus trituberculatus]	Human Diseases;Organismal Systems;Human Diseases;Organismal Systems;Human Diseases;Human Diseases;Cellular Processes;Cellular Processes;Cellular Processes;Human Diseases;Cellular Processes;Human Diseases;Human Diseases;Cellular Processes;Human Diseases;Human Diseases;Organismal Systems;Organismal Systems;Environmental Information Processing;Human Diseases;Human Diseases;Environmental Information …	Neurodegenerative disease;Immune system;Infectious disease: bacterial;Environmental adaptation;Infectious disease: bacterial;Infectious disease: bacterial;Transport and catabolism;Cellular community - eukaryotes;Cellular community - eukaryotes;Cancer: overview;Cell motility;Cardiovascular disease;Cancer: specific types;Cell growth and death;Infectious disease: bacterial;Infectious disease: bacter…	ko05014//Amyotrophic lateral sclerosis;ko04613//Neutrophil extracellular trap formation;ko05132//Salmonella infection;ko04714//Thermogenesis;ko05131//Shigellosis;ko05130//Pathogenic Escherichia coli infection;ko04145//Phagosome;ko04530//Tight junction;ko04510//Focal adhesion;ko05205//Proteoglycans in cancer;ko04810//Regulation of actin cytoskeleton;ko05418//Fluid shear stress and atherosclerosis;…	K05692;K05692;K05692;K05692;K05692;K05692;K05692;K05692;K05692;K05692;K05692;K05692;K05692;K05692;K05692;K05692;K05692;K05692;K05692;K05692;K05692;K05692;K05692;K05692;K05692;K05692;K05692;K05692;K05692;K05692;K05692;K05692	GO:0005575//cellular_component;GO:0005622//intracellular anatomical structure;GO:0005856//cytoskeleton;GO:0005884//actin filament;GO:0015629//actin cytoskeleton;GO:0043226//organelle;GO:0043228//non-membrane-bounded organelle;GO:0043229//intracellular organelle;GO:0043232//intracellular non-membrane-bounded organelle;GO:0099080//supramolecular complex;GO:0099081//supramolecular polymer;GO:0099512…	GO:0003674//molecular_function;GO:0005198//structural molecule activity;GO:0005200//structural constituent of cytoskeleton	GO:0006996//organelle organization;GO:0007010//cytoskeleton organization;GO:0007015//actin filament organization;GO:0008150//biological_process;GO:0009653//anatomical structure morphogenesis;GO:0009987//cellular process;GO:0010927//cellular component assembly involved in morphogenesis;GO:0014866//skeletal myofibril assembly;GO:0016043//cellular component organization;GO:0022607//cellular componen…	--
ncbi_126992545	ncbi_126980433;ncbi_126980434;ncbi_126980435;ncbi_126980436;ncbi_126992545	0	38704.4	19976.5	23728	17948.2	27323.5	67974.5	28675.2	84077.2	46773.3	47479.1	Act57B	XP_045108310.1 actin-3, muscle-specific-like [Portunus trituberculatus]	Human Diseases;Organismal Systems;Human Diseases;Organismal Systems;Human Diseases;Human Diseases;Cellular Processes;Cellular Processes;Cellular Processes;Human Diseases;Cellular Processes;Human Diseases;Human Diseases;Cellular Processes;Human Diseases;Human Diseases;Organismal Systems;Organismal Systems;Environmental Information Processing;Human Diseases;Human Diseases;Environmental Information …	Neurodegenerative disease;Immune system;Infectious disease: bacterial;Environmental adaptation;Infectious disease: bacterial;Infectious disease: bacterial;Transport and catabolism;Cellular community - eukaryotes;Cellular community - eukaryotes;Cancer: overview;Cell motility;Cardiovascular disease;Cancer: specific types;Cell growth and death;Infectious disease: bacterial;Infectious disease: bacter…	ko05014//Amyotrophic lateral sclerosis;ko04613//Neutrophil extracellular trap formation;ko05132//Salmonella infection;ko04714//Thermogenesis;ko05131//Shigellosis;ko05130//Pathogenic Escherichia coli infection;ko04145//Phagosome;ko04530//Tight junction;ko04510//Focal adhesion;ko05205//Proteoglycans in cancer;ko04810//Regulation of actin cytoskeleton;ko05418//Fluid shear stress and atherosclerosis;…	K05692;K05692;K05692;K05692;K05692;K05692;K05692;K05692;K05692;K05692;K05692;K05692;K05692;K05692;K05692;K05692;K05692;K05692;K05692;K05692;K05692;K05692;K05692;K05692;K05692;K05692;K05692;K05692;K05692;K05692;K05692;K05692	GO:0005575//cellular_component;GO:0005622//intracellular anatomical structure;GO:0005856//cytoskeleton;GO:0005884//actin filament;GO:0015629//actin cytoskeleton;GO:0043226//organelle;GO:0043228//non-membrane-bounded organelle;GO:0043229//intracellular organelle;GO:0043232//intracellular non-membrane-bounded organelle;GO:0099080//supramolecular complex;GO:0099081//supramolecular polymer;GO:0099512…	GO:0003674//molecular_function;GO:0005198//structural molecule activity;GO:0005200//structural constituent of cytoskeleton	GO:0006996//organelle organization;GO:0007010//cytoskeleton organization;GO:0007015//actin filament organization;GO:0008150//biological_process;GO:0009653//anatomical structure morphogenesis;GO:0009987//cellular process;GO:0010927//cellular component assembly involved in morphogenesis;GO:0014866//skeletal myofibril assembly;GO:0016043//cellular component organization;GO:0022607//cellular componen…	--
ncbi_126980443	ncbi_126980443	0.00438212	1078.42	17.3562	49.4282	54.1211	Filtered	56.7376	627.707	Filtered	375.861	445.166	Act57B	XP_045108713.1 actin-2, muscle-specific-like [Portunus trituberculatus]	Organismal Systems;Human Diseases;Organismal Systems;Human Diseases	Circulatory system;Cardiovascular disease;Circulatory system;Cardiovascular disease	ko04261//Adrenergic signaling in cardiomyocytes;ko05410//Hypertrophic cardiomyopathy;ko04260//Cardiac muscle contraction;ko05414//Dilated cardiomyopathy	K12314;K12314;K12314;K12314	GO:0005575//cellular_component;GO:0005622//intracellular anatomical structure;GO:0005856//cytoskeleton;GO:0005884//actin filament;GO:0015629//actin cytoskeleton;GO:0043226//organelle;GO:0043228//non-membrane-bounded organelle;GO:0043229//intracellular organelle;GO:0043232//intracellular non-membrane-bounded organelle;GO:0099080//supramolecular complex;GO:0099081//supramolecular polymer;GO:0099512…	GO:0003674//molecular_function;GO:0005198//structural molecule activity;GO:0005200//structural constituent of cytoskeleton	GO:0000278//mitotic cell cycle;GO:0000281//mitotic cytokinesis;GO:0000910//cytokinesis;GO:0006996//organelle organization;GO:0007010//cytoskeleton organization;GO:0007049//cell cycle;GO:0007275//multicellular organism development;GO:0007507//heart development;GO:0007517//muscle organ development;GO:0007519//skeletal muscle tissue development;GO:0007528//neuromuscular junction development;GO:00081…	--
ncbi_126980446	ncbi_126980446;ncbi_126992552	0.000650195	4.16501	Filtered	Filtered	Filtered	Filtered	Filtered	Filtered	Filtered	Filtered	Filtered	Act57B	KAG0713211.1 Actin, muscle [Chionoecetes opilio]	-	-	-	-	GO:0005575//cellular_component;GO:0005622//intracellular anatomical structure;GO:0005856//cytoskeleton;GO:0005884//actin filament;GO:0015629//actin cytoskeleton;GO:0043226//organelle;GO:0043228//non-membrane-bounded organelle;GO:0043229//intracellular organelle;GO:0043232//intracellular non-membrane-bounded organelle;GO:0099080//supramolecular complex;GO:0099081//supramolecular polymer;GO:0099512…	GO:0003674//molecular_function;GO:0005198//structural molecule activity;GO:0005200//structural constituent of cytoskeleton	GO:0006996//organelle organization;GO:0007010//cytoskeleton organization;GO:0007015//actin filament organization;GO:0008150//biological_process;GO:0009653//anatomical structure morphogenesis;GO:0009987//cellular process;GO:0010927//cellular component assembly involved in morphogenesis;GO:0014866//skeletal myofibril assembly;GO:0016043//cellular component organization;GO:0022607//cellular componen…	--
ncbi_126992552	ncbi_126980446;ncbi_126992552	0.000650195	4.16501	Filtered	Filtered	Filtered	Filtered	Filtered	Filtered	Filtered	Filtered	Filtered	Act57B	KAG0713211.1 Actin, muscle [Chionoecetes opilio]	-	-	-	-	GO:0005575//cellular_component;GO:0005622//intracellular anatomical structure;GO:0005856//cytoskeleton;GO:0005884//actin filament;GO:0015629//actin cytoskeleton;GO:0043226//organelle;GO:0043228//non-membrane-bounded organelle;GO:0043229//intracellular organelle;GO:0043232//intracellular non-membrane-bounded organelle;GO:0099080//supramolecular complex;GO:0099081//supramolecular polymer;GO:0099512…	GO:0003674//molecular_function;GO:0005198//structural molecule activity;GO:0005200//structural constituent of cytoskeleton	GO:0006996//organelle organization;GO:0007010//cytoskeleton organization;GO:0007015//actin filament organization;GO:0008150//biological_process;GO:0009653//anatomical structure morphogenesis;GO:0009987//cellular process;GO:0010927//cellular component assembly involved in morphogenesis;GO:0014866//skeletal myofibril assembly;GO:0016043//cellular component organization;GO:0022607//cellular componen…	--
ncbi_126980447	ncbi_126980447;ncbi_126980448;ncbi_126992551	0.00241546	73.9597	Filtered	Filtered	Filtered	Filtered	Filtered	9.7883	Filtered	Filtered	Filtered	Act88F	XP_042203431.1 actin-3, muscle-specific-like isoform X3 [Homarus americanus]	-	-	-	-	GO:0005575//cellular_component;GO:0005622//intracellular anatomical structure;GO:0005856//cytoskeleton;GO:0005884//actin filament;GO:0015629//actin cytoskeleton;GO:0043226//organelle;GO:0043228//non-membrane-bounded organelle;GO:0043229//intracellular organelle;GO:0043232//intracellular non-membrane-bounded organelle;GO:0099080//supramolecular complex;GO:0099081//supramolecular polymer;GO:0099512…	GO:0003674//molecular_function;GO:0005198//structural molecule activity;GO:0005200//structural constituent of cytoskeleton	GO:0006996//organelle organization;GO:0007010//cytoskeleton organization;GO:0007015//actin filament organization;GO:0008150//biological_process;GO:0009653//anatomical structure morphogenesis;GO:0009987//cellular process;GO:0010927//cellular component assembly involved in morphogenesis;GO:0014866//skeletal myofibril assembly;GO:0016043//cellular component organization;GO:0022607//cellular componen…	--
ncbi_126980448	ncbi_126980447;ncbi_126980448;ncbi_126992551	0.00241546	73.9597	Filtered	Filtered	Filtered	Filtered	Filtered	9.7883	Filtered	Filtered	Filtered	Act57B	XP_045612179.1 actin, muscle-like [Procambarus clarkii]	-	-	-	-	GO:0005575//cellular_component;GO:0005622//intracellular anatomical structure;GO:0005856//cytoskeleton;GO:0005884//actin filament;GO:0015629//actin cytoskeleton;GO:0043226//organelle;GO:0043228//non-membrane-bounded organelle;GO:0043229//intracellular organelle;GO:0043232//intracellular non-membrane-bounded organelle;GO:0099080//supramolecular complex;GO:0099081//supramolecular polymer;GO:0099512…	GO:0003674//molecular_function;GO:0005198//structural molecule activity;GO:0005200//structural constituent of cytoskeleton	GO:0006996//organelle organization;GO:0007010//cytoskeleton organization;GO:0007015//actin filament organization;GO:0008150//biological_process;GO:0009653//anatomical structure morphogenesis;GO:0009987//cellular process;GO:0010927//cellular component assembly involved in morphogenesis;GO:0014866//skeletal myofibril assembly;GO:0016043//cellular component organization;GO:0022607//cellular componen…	--
ncbi_126992551	ncbi_126980447;ncbi_126980448;ncbi_126992551	0.00241546	73.9597	Filtered	Filtered	Filtered	Filtered	Filtered	9.7883	Filtered	Filtered	Filtered	Act88F	XP_042203431.1 actin-3, muscle-specific-like isoform X3 [Homarus americanus]	-	-	-	-	GO:0005575//cellular_component;GO:0005622//intracellular anatomical structure;GO:0005856//cytoskeleton;GO:0005884//actin filament;GO:0015629//actin cytoskeleton;GO:0043226//organelle;GO:0043228//non-membrane-bounded organelle;GO:0043229//intracellular organelle;GO:0043232//intracellular non-membrane-bounded organelle;GO:0099080//supramolecular complex;GO:0099081//supramolecular polymer;GO:0099512…	GO:0003674//molecular_function;GO:0005198//structural molecule activity;GO:0005200//structural constituent of cytoskeleton	GO:0006996//organelle organization;GO:0007010//cytoskeleton organization;GO:0007015//actin filament organization;GO:0008150//biological_process;GO:0009653//anatomical structure morphogenesis;GO:0009987//cellular process;GO:0010927//cellular component assembly involved in morphogenesis;GO:0014866//skeletal myofibril assembly;GO:0016043//cellular component organization;GO:0022607//cellular componen…	--
ncbi_126980466	ncbi_126980466	0.000650195	210.271	152.876	Filtered	156.531	Filtered	Filtered	134.099	Filtered	80.6526	70.3751	Cox6b2	XP_045108462.1 cytochrome c oxidase subunit 6B2-like isoform X2 [Portunus trituberculatus]	Metabolism;Human Diseases;Human Diseases;Human Diseases;Human Diseases;Human Diseases;Human Diseases;Organismal Systems;Human Diseases;Human Diseases;Metabolism;Human Diseases;Organismal Systems	Global and overview maps;Neurodegenerative disease;Neurodegenerative disease;Neurodegenerative disease;Neurodegenerative disease;Neurodegenerative disease;Neurodegenerative disease;Environmental adaptation;Cancer: overview;Cardiovascular disease;Energy metabolism;Endocrine and metabolic disease;Circulatory system	ko01100//Metabolic pathways;ko05022//Pathways of neurodegeneration - multiple diseases;ko05014//Amyotrophic lateral sclerosis;ko05010//Alzheimer disease;ko05012//Parkinson disease;ko05016//Huntington disease;ko05020//Prion disease;ko04714//Thermogenesis;ko05208//Chemical carcinogenesis - reactive oxygen species;ko05415//Diabetic cardiomyopathy;ko00190//Oxidative phosphorylation;ko04932//Non-alcoh…	K02267;K02267;K02267;K02267;K02267;K02267;K02267;K02267;K02267;K02267;K02267;K02267;K02267	GO:0005575//cellular_component;GO:0005622//intracellular anatomical structure;GO:0005737//cytoplasm;GO:0005739//mitochondrion;GO:0005740//mitochondrial envelope;GO:0005743//mitochondrial inner membrane;GO:0005746//mitochondrial respirasome;GO:0005751//mitochondrial respiratory chain complex IV;GO:0005758//mitochondrial intermembrane space;GO:0009507//chloroplast;GO:0009534//chloroplast thylakoid;…	GO:0003674//molecular_function;GO:0003824//catalytic activity;GO:0004129//cytochrome-c oxidase activity;GO:0005215//transporter activity;GO:0005488//binding;GO:0005507//copper ion binding;GO:0008324//cation transmembrane transporter activity;GO:0009055//electron transfer activity;GO:0015075//ion transmembrane transporter activity;GO:0015078//proton transmembrane transporter activity;GO:0015318//i…	GO:0006091//generation of precursor metabolites and energy;GO:0006119//oxidative phosphorylation;GO:0006139//nucleobase-containing compound metabolic process;GO:0006163//purine nucleotide metabolic process;GO:0006725//cellular aromatic compound metabolic process;GO:0006753//nucleoside phosphate metabolic process;GO:0006793//phosphorus metabolic process;GO:0006796//phosphate-containing compound me…	--
ncbi_126980467	ncbi_126980467	0.00110681	7.68187	Filtered	Filtered	Filtered	Filtered	Filtered	Filtered	Filtered	Filtered	Filtered	Xpnpep1	XP_042203853.1 uncharacterized protein LOC121853643 isoform X1 [Homarus americanus]	-	-	-	-	-	GO:0016787//hydrolase activity	GO:0042400//ectoine catabolic process	--
ncbi_126980483	ncbi_126980483	0.000650195	7.18574	12.8602	14.567	14.4303	2.72104	10.4771	8.05802	51.0492	10.8087	12.6699	Gata5	XP_045108927.1 GATA-binding factor 2-like isoform X2 [Portunus trituberculatus]	-	-	-	-	GO:0000228//nuclear chromosome;GO:0000785//chromatin;GO:0005575//cellular_component;GO:0005622//intracellular anatomical structure;GO:0005634//nucleus;GO:0005654//nucleoplasm;GO:0005667//transcription regulator complex;GO:0005694//chromosome;GO:0031974//membrane-enclosed lumen;GO:0031981//nuclear lumen;GO:0032991//protein-containing complex;GO:0043226//organelle;GO:0043227//membrane-bounded organ…	GO:0000976//transcription cis-regulatory region binding;GO:0000977//RNA polymerase II transcription regulatory region sequence-specific DNA binding;GO:0000981//DNA-binding transcription factor activity, RNA polymerase II-specific;GO:0001067//transcription regulatory region nucleic acid binding;GO:0001228//DNA-binding transcription activator activity, RNA polymerase II-specific;GO:0003674//molecul…	GO:0002065//columnar/cuboidal epithelial cell differentiation;GO:0003007//heart morphogenesis;GO:0003156//regulation of animal organ formation;GO:0003170//heart valve development;GO:0003176//aortic valve development;GO:0003179//heart valve morphogenesis;GO:0003180//aortic valve morphogenesis;GO:0003197//endocardial cushion development;GO:0003203//endocardial cushion morphogenesis;GO:0003274//endo…	zf-GATA
ncbi_126980492	ncbi_126980492	0.000650195	458.462	125.464	48.8773	29.6772	Filtered	Filtered	39.0118	Filtered	73.4186	Filtered	TAGLN2	XP_045138343.1 myophilin-like [Portunus trituberculatus]	-	-	-	-	GO:0005575//cellular_component;GO:0005622//intracellular anatomical structure;GO:0005634//nucleus;GO:0005737//cytoplasm;GO:0005856//cytoskeleton;GO:0005865//striated muscle thin filament;GO:0015629//actin cytoskeleton;GO:0030016//myofibril;GO:0030017//sarcomere;GO:0036379//myofilament;GO:0043209//myelin sheath;GO:0043226//organelle;GO:0043227//membrane-bounded organelle;GO:0043228//non-membrane-b…	GO:0000976//transcription cis-regulatory region binding;GO:0000977//RNA polymerase II transcription regulatory region sequence-specific DNA binding;GO:0000978//RNA polymerase II cis-regulatory region sequence-specific DNA binding;GO:0000987//cis-regulatory region sequence-specific DNA binding;GO:0001067//transcription regulatory region nucleic acid binding;GO:0003674//molecular_function;GO:000367…	GO:0000122//negative regulation of transcription by RNA polymerase II;GO:0003008//system process;GO:0003012//muscle system process;GO:0006355//regulation of transcription, DNA-templated;GO:0006357//regulation of transcription by RNA polymerase II;GO:0006936//muscle contraction;GO:0006939//smooth muscle contraction;GO:0007154//cell communication;GO:0007165//signal transduction;GO:0007275//multicel…	--
ncbi_126980501	ncbi_126980501	0.000650195	154.331	262.335	118.437	192.893	90.7726	129.158	114.352	259.173	244.935	176.271	UCHL3	XP_045108593.1 ubiquitin carboxyl-terminal hydrolase isozyme L3-like [Portunus trituberculatus]	-	-	-	-	GO:0000502//proteasome complex;GO:0005575//cellular_component;GO:0005622//intracellular anatomical structure;GO:0005634//nucleus;GO:0005737//cytoplasm;GO:0005829//cytosol;GO:0032991//protein-containing complex;GO:0043226//organelle;GO:0043227//membrane-bounded organelle;GO:0043229//intracellular organelle;GO:0043231//intracellular membrane-bounded organelle;GO:1902494//catalytic complex;GO:190536…	GO:0003674//molecular_function;GO:0003824//catalytic activity;GO:0004843//thiol-dependent deubiquitinase;GO:0005488//binding;GO:0005515//protein binding;GO:0008233//peptidase activity;GO:0008234//cysteine-type peptidase activity;GO:0016787//hydrolase activity;GO:0019783//ubiquitin-like protein-specific protease activity;GO:0019784//NEDD8-specific protease activity;GO:0032182//ubiquitin-like prote…	GO:0000338//protein deneddylation;GO:0006464//cellular protein modification process;GO:0006508//proteolysis;GO:0006511//ubiquitin-dependent protein catabolic process;GO:0006807//nitrogen compound metabolic process;GO:0008150//biological_process;GO:0008152//metabolic process;GO:0009056//catabolic process;GO:0009057//macromolecule catabolic process;GO:0009987//cellular process;GO:0010992//ubiquitin…	--
ncbi_126980503	ncbi_126980503	0.00197141	139.602	12.3423	Filtered	50.9055	Filtered	Filtered	22.4739	Filtered	Filtered	Filtered	GIPC1	XP_045612296.1 PDZ domain-containing protein GIPC3-like [Procambarus clarkii]	-	-	-	-	-	GO:0001965//G-protein alpha-subunit binding;GO:0003674//molecular_function;GO:0005488//binding;GO:0005515//protein binding	GO:0000902//cell morphogenesis;GO:0000904//cell morphogenesis involved in differentiation;GO:0001736//establishment of planar polarity;GO:0001738//morphogenesis of a polarized epithelium;GO:0002009//morphogenesis of an epithelium;GO:0006928//movement of cell or subcellular component;GO:0006935//chemotaxis;GO:0007164//establishment of tissue polarity;GO:0007275//multicellular organism development;…	--
ncbi_126980512	ncbi_126980512	0.00502723	5.72379	Filtered	Filtered	Filtered	Filtered	Filtered	13.5873	Filtered	Filtered	Filtered	AP3S1	XP_045108415.1 AP-3 complex subunit sigma-1-like isoform X1 [Portunus trituberculatus]	Cellular Processes	Transport and catabolism	ko04142//Lysosome	K12399	-	-	-	--
ncbi_126980514	ncbi_126980514	0.00438212	98.8723	Filtered	6.02796	3.88708	Filtered	Filtered	15.1487	Filtered	43.2755	59.8372	arpc4	XP_045108847.1 actin-related protein 2/3 complex subunit 4 isoform X2 [Portunus trituberculatus]	Cellular Processes;Human Diseases;Human Diseases;Human Diseases;Cellular Processes;Cellular Processes;Human Diseases;Human Diseases;Organismal Systems	Transport and catabolism;Infectious disease: bacterial;Infectious disease: bacterial;Infectious disease: bacterial;Cellular community - eukaryotes;Cell motility;Infectious disease: bacterial;Infectious disease: bacterial;Immune system	ko04144//Endocytosis;ko05132//Salmonella infection;ko05131//Shigellosis;ko05130//Pathogenic Escherichia coli infection;ko04530//Tight junction;ko04810//Regulation of actin cytoskeleton;ko05135//Yersinia infection;ko05100//Bacterial invasion of epithelial cells;ko04666//Fc gamma R-mediated phagocytosis	K05755;K05755;K05755;K05755;K05755;K05755;K05755;K05755;K05755	GO:0005575//cellular_component;GO:0005622//intracellular anatomical structure;GO:0005737//cytoplasm;GO:0005829//cytosol;GO:0005856//cytoskeleton;GO:0005885//Arp2/3 protein complex;GO:0005938//cell cortex;GO:0012506//vesicle membrane;GO:0015629//actin cytoskeleton;GO:0016020//membrane;GO:0030139//endocytic vesicle;GO:0030175//filopodium;GO:0030479//actin cortical patch;GO:0030659//cytoplasmic vesi…	GO:0003674//molecular_function;GO:0003677//DNA binding;GO:0003779//actin binding;GO:0005198//structural molecule activity;GO:0005200//structural constituent of cytoskeleton;GO:0005488//binding;GO:0005515//protein binding;GO:0008092//cytoskeletal protein binding;GO:0019899//enzyme binding;GO:0030674//protein-macromolecule adaptor activity;GO:0044877//protein-containing complex binding;GO:0051015//…	GO:0000001//mitochondrion inheritance;GO:0000147//actin cortical patch assembly;GO:0000902//cell morphogenesis;GO:0001667//ameboidal-type cell migration;GO:0002009//morphogenesis of an epithelium;GO:0002252//immune effector process;GO:0002253//activation of immune response;GO:0002376//immune system process;GO:0002429//immune response-activating cell surface receptor signaling pathway;GO:0002431//…	--
ncbi_126980515	ncbi_126980515	0.000650195	78.8918	118.631	216.957	78.7232	160.351	94.5743	192.27	Filtered	241.696	201.956	sec22bb	KAG0718829.1 Vesicle-trafficking protein SEC22b-B [Chionoecetes opilio]	Cellular Processes;Human Diseases;Genetic Information Processing	Transport and catabolism;Infectious disease: bacterial;Folding, sorting and degradation	ko04145//Phagosome;ko05134//Legionellosis;ko04130//SNARE interactions in vesicular transport	K08517;K08517;K08517	GO:0000139//Golgi membrane;GO:0005575//cellular_component;GO:0005622//intracellular anatomical structure;GO:0005737//cytoplasm;GO:0005783//endoplasmic reticulum;GO:0005789//endoplasmic reticulum membrane;GO:0005793//endoplasmic reticulum-Golgi intermediate compartment;GO:0005794//Golgi apparatus;GO:0005798//Golgi-associated vesicle;GO:0005886//plasma membrane;GO:0012505//endomembrane system;GO:00…	GO:0000149//SNARE binding;GO:0003674//molecular_function;GO:0005484//SNAP receptor activity;GO:0005488//binding;GO:0005515//protein binding;GO:0019905//syntaxin binding	GO:0002376//immune system process;GO:0002474//antigen processing and presentation of peptide antigen via MHC class I;GO:0002478//antigen processing and presentation of exogenous peptide antigen;GO:0002479//antigen processing and presentation of exogenous peptide antigen via MHC class I, TAP-dependent;GO:0002790//peptide secretion;GO:0006810//transport;GO:0006886//intracellular protein transport;G…	--
ncbi_126980527	ncbi_126980527	0.00197141	17.5005	Filtered	39.4076	22.2349	Filtered	Filtered	Filtered	Filtered	Filtered	Filtered	Pgant9	XP_045108698.1 putative polypeptide N-acetylgalactosaminyltransferase 9 [Portunus trituberculatus]	-	-	-	-	GO:0000139//Golgi membrane;GO:0005575//cellular_component;GO:0005622//intracellular anatomical structure;GO:0005737//cytoplasm;GO:0005794//Golgi apparatus;GO:0005795//Golgi stack;GO:0010007//magnesium chelatase complex;GO:0012505//endomembrane system;GO:0016020//membrane;GO:0016021//integral component of membrane;GO:0031090//organelle membrane;GO:0031224//intrinsic component of membrane;GO:003123…	GO:0003674//molecular_function;GO:0003824//catalytic activity;GO:0004653//polypeptide N-acetylgalactosaminyltransferase activity;GO:0005215//transporter activity;GO:0005488//binding;GO:0005515//protein binding;GO:0008194//UDP-glycosyltransferase activity;GO:0008375//acetylglucosaminyltransferase activity;GO:0008376//acetylgalactosaminyltransferase activity;GO:0016740//transferase activity;GO:0016…	GO:0000003//reproduction;GO:0006464//cellular protein modification process;GO:0006486//protein glycosylation;GO:0006493//protein O-linked glycosylation;GO:0006807//nitrogen compound metabolic process;GO:0006810//transport;GO:0008150//biological_process;GO:0008152//metabolic process;GO:0009058//biosynthetic process;GO:0009059//macromolecule biosynthetic process;GO:0009100//glycoprotein metabolic p…	--
ncbi_126980533	ncbi_126980533	0.000650195	297.706	975.003	1271.86	630.449	2350.61	2423.91	393.594	9231.52	2431.28	2005.85	cdo1	XP_045108826.1 cysteine dioxygenase type 1-like [Portunus trituberculatus]	Metabolism;Metabolism;Metabolism	Global and overview maps;Amino acid metabolism;Metabolism of other amino acids	ko01100//Metabolic pathways;ko00270//Cysteine and methionine metabolism;ko00430//Taurine and hypotaurine metabolism	K00456;K00456;K00456	GO:0005575//cellular_component;GO:0005622//intracellular anatomical structure;GO:0005737//cytoplasm;GO:0005829//cytosol;GO:0005886//plasma membrane;GO:0016020//membrane;GO:0071944//cell periphery	GO:0003674//molecular_function;GO:0003824//catalytic activity;GO:0005488//binding;GO:0005506//iron ion binding;GO:0008198//ferrous iron binding;GO:0016491//oxidoreductase activity;GO:0016701//oxidoreductase activity, acting on single donors with incorporation of molecular oxygen;GO:0016702//oxidoreductase activity, acting on single donors with incorporation of molecular oxygen, incorporation of t…	GO:0000096//sulfur amino acid metabolic process;GO:0000097//sulfur amino acid biosynthetic process;GO:0000098//sulfur amino acid catabolic process;GO:0001101//response to acid chemical;GO:0006082//organic acid metabolic process;GO:0006090//pyruvate metabolic process;GO:0006520//cellular amino acid metabolic process;GO:0006534//cysteine metabolic process;GO:0006790//sulfur compound metabolic proce…	--
ncbi_126980535	ncbi_126980535	0.00466893	4.36188	19.8841	21.944	Filtered	Filtered	Filtered	11.6183	Filtered	Filtered	Filtered	Pgant9	XP_045607214.1 putative polypeptide N-acetylgalactosaminyltransferase 9 isoform X1 [Procambarus clarkii]	-	-	-	-	-	-	-	--
ncbi_126980540	ncbi_126980540	0.00197141	23.8255	Filtered	47.8403	63.776	Filtered	Filtered	28.4145	Filtered	39.4283	53.4424	Epn2	KAG0716365.1 Epsin-2 [Chionoecetes opilio]	Cellular Processes	Transport and catabolism	ko04144//Endocytosis	K12471	GO:0000323//lytic vacuole;GO:0001891//phagocytic cup;GO:0005575//cellular_component;GO:0005622//intracellular anatomical structure;GO:0005634//nucleus;GO:0005737//cytoplasm;GO:0005764//lysosome;GO:0005773//vacuole;GO:0005776//autophagosome;GO:0005856//cytoskeleton;GO:0005886//plasma membrane;GO:0005938//cell cortex;GO:0015629//actin cytoskeleton;GO:0016020//membrane;GO:0030139//endocytic vesicle;…	GO:0003674//molecular_function;GO:0005488//binding;GO:0005515//protein binding;GO:0005543//phospholipid binding;GO:0005546//phosphatidylinositol-4,5-bisphosphate binding;GO:0008289//lipid binding;GO:0030276//clathrin binding;GO:0032182//ubiquitin-like protein binding;GO:0035091//phosphatidylinositol binding;GO:0043130//ubiquitin binding;GO:0043167//ion binding;GO:0043168//anion binding;GO:1901981…	GO:0000147//actin cortical patch assembly;GO:0001505//regulation of neurotransmitter levels;GO:0006810//transport;GO:0006836//neurotransmitter transport;GO:0006886//intracellular protein transport;GO:0006897//endocytosis;GO:0006898//receptor-mediated endocytosis;GO:0006914//autophagy;GO:0006996//organelle organization;GO:0007010//cytoskeleton organization;GO:0007015//actin filament organization;G…	--
ncbi_126980552	ncbi_126980552	0	142.747	480.037	742.287	650.995	898.156	485.076	175.6	811.115	380.091	267.529	SNX1	KAG0716361.1 Sorting nexin-2 [Chionoecetes opilio]	Cellular Processes	Transport and catabolism	ko04144//Endocytosis	K17917	GO:0000139//Golgi membrane;GO:0005575//cellular_component;GO:0005622//intracellular anatomical structure;GO:0005628//prospore membrane;GO:0005737//cytoplasm;GO:0005768//endosome;GO:0005769//early endosome;GO:0005794//Golgi apparatus;GO:0005829//cytosol;GO:0010008//endosome membrane;GO:0012505//endomembrane system;GO:0016020//membrane;GO:0019898//extrinsic component of membrane;GO:0030139//endocyt…	GO:0000774//adenyl-nucleotide exchange factor activity;GO:0003674//molecular_function;GO:0005488//binding;GO:0005515//protein binding;GO:0005543//phospholipid binding;GO:0005547//phosphatidylinositol-3,4,5-trisphosphate binding;GO:0008289//lipid binding;GO:0032266//phosphatidylinositol-3-phosphate binding;GO:0035091//phosphatidylinositol binding;GO:0042803//protein homodimerization activity;GO:00…	GO:0000003//reproduction;GO:0001845//phagolysosome assembly;GO:0003006//developmental process involved in reproduction;GO:0006457//protein folding;GO:0006810//transport;GO:0006886//intracellular protein transport;GO:0006897//endocytosis;GO:0006906//vesicle fusion;GO:0006909//phagocytosis;GO:0006915//apoptotic process;GO:0006996//organelle organization;GO:0007033//vacuole organization;GO:0007040//…	--
ncbi_126980553	ncbi_126980553	0.000650195	22.8556	Filtered	236.401	186.582	54.9545	96.7777	69.6966	Filtered	Filtered	165.012	--	XP_045137768.1 protein phosphatase 1 regulatory subunit 16A-like [Portunus trituberculatus]	-	-	-	-	-	GO:0003674//molecular_function;GO:0005488//binding;GO:0005515//protein binding;GO:0008157//protein phosphatase 1 binding;GO:0017020//myosin phosphatase regulator activity;GO:0019208//phosphatase regulator activity;GO:0019888//protein phosphatase regulator activity;GO:0019899//enzyme binding;GO:0019902//phosphatase binding;GO:0019903//protein phosphatase binding;GO:0030234//enzyme regulator activi…	GO:0002009//morphogenesis of an epithelium;GO:0002165//instar larval or pupal development;GO:0007275//multicellular organism development;GO:0007444//imaginal disc development;GO:0007472//wing disc morphogenesis;GO:0007476//imaginal disc-derived wing morphogenesis;GO:0007552//metamorphosis;GO:0007560//imaginal disc morphogenesis;GO:0008150//biological_process;GO:0009653//anatomical structure morph…	--
ncbi_126980574	ncbi_126980574	0	760.686	1192.01	1837.45	1337.91	1860.8	2062.62	1408.07	2185.1	1339.13	1961.37	SPTBN5	XP_045137801.1 spectrin alpha chain-like isoform X19 [Portunus trituberculatus]	-	-	-	-	-	GO:0005515//protein binding	-	--
ncbi_126980582	ncbi_126980582	0	79.5706	437.734	436.005	359.796	590.561	314.13	186.851	503.222	338.29	323.546	sw	XP_045108773.1 cytoplasmic dynein 1 intermediate chain-like isoform X2 [Portunus trituberculatus]	Human Diseases;Cellular Processes;Organismal Systems	Infectious disease: bacterial;Transport and catabolism;Excretory system	ko05132//Salmonella infection;ko04145//Phagosome;ko04962//Vasopressin-regulated water reabsorption	K10415;K10415;K10415	GO:0000276//mitochondrial proton-transporting ATP synthase complex, coupling factor F(o);GO:0000323//lytic vacuole;GO:0005575//cellular_component;GO:0005622//intracellular anatomical structure;GO:0005737//cytoplasm;GO:0005764//lysosome;GO:0005765//lysosomal membrane;GO:0005767//secondary lysosome;GO:0005773//vacuole;GO:0005774//vacuolar membrane;GO:0005813//centrosome;GO:0005815//microtubule orga…	GO:0003674//molecular_function;GO:0003774//cytoskeletal motor activity;GO:0003777//microtubule motor activity;GO:0003824//catalytic activity;GO:0005488//binding;GO:0005515//protein binding;GO:0008092//cytoskeletal protein binding;GO:0008569//minus-end-directed microtubule motor activity;GO:0015078//proton transmembrane transporter activity;GO:0016462//pyrophosphatase activity;GO:0016787//hydrolas…	GO:0000003//reproduction;GO:0000226//microtubule cytoskeleton organization;GO:0000280//nuclear division;GO:0006810//transport;GO:0006928//movement of cell or subcellular component;GO:0006996//organelle organization;GO:0007010//cytoskeleton organization;GO:0007017//microtubule-based process;GO:0007018//microtubule-based movement;GO:0007049//cell cycle;GO:0007097//nuclear migration;GO:0007098//cent…	--
ncbi_126980592	ncbi_126980592	0.000650195	132.223	278.817	409.131	876.474	965.012	653.713	530.381	927.064	670.977	542.887	RPL6	XP_045108188.1 60S ribosomal protein L6-like [Portunus trituberculatus]	Human Diseases;Genetic Information Processing	Infectious disease: viral;Translation	ko05171//Coronavirus disease - COVID-19;ko03010//Ribosome	K02934;K02934	GO:0005575//cellular_component;GO:0005622//intracellular anatomical structure;GO:0005634//nucleus;GO:0005737//cytoplasm;GO:0005783//endoplasmic reticulum;GO:0005789//endoplasmic reticulum membrane;GO:0005791//rough endoplasmic reticulum;GO:0005829//cytosol;GO:0005840//ribosome;GO:0005844//polysome;GO:0012505//endomembrane system;GO:0015934//large ribosomal subunit;GO:0016020//membrane;GO:0022625/…	GO:0003674//molecular_function;GO:0003676//nucleic acid binding;GO:0003677//DNA binding;GO:0003723//RNA binding;GO:0003735//structural constituent of ribosome;GO:0005198//structural molecule activity;GO:0005488//binding;GO:0005515//protein binding;GO:0097159//organic cyclic compound binding;GO:1901363//heterocyclic compound binding	GO:0000027//ribosomal large subunit assembly;GO:0000184//nuclear-transcribed mRNA catabolic process, nonsense-mediated decay;GO:0000956//nuclear-transcribed mRNA catabolic process;GO:0002181//cytoplasmic translation;GO:0006139//nucleobase-containing compound metabolic process;GO:0006355//regulation of transcription, DNA-templated;GO:0006401//RNA catabolic process;GO:0006402//mRNA catabolic proces…	--
ncbi_126980598	ncbi_126980598	0.00110681	16.4803	Filtered	Filtered	Filtered	Filtered	Filtered	Filtered	Filtered	Filtered	Filtered	betaTub56D	XP_045108406.1 tubulin beta chain-like [Portunus trituberculatus]	Human Diseases;Human Diseases;Human Diseases;Human Diseases;Human Diseases;Human Diseases;Human Diseases;Human Diseases;Cellular Processes;Cellular Processes	Neurodegenerative disease;Neurodegenerative disease;Neurodegenerative disease;Neurodegenerative disease;Neurodegenerative disease;Neurodegenerative disease;Infectious disease: bacterial;Infectious disease: bacterial;Transport and catabolism;Cellular community - eukaryotes	ko05022//Pathways of neurodegeneration - multiple diseases;ko05014//Amyotrophic lateral sclerosis;ko05010//Alzheimer disease;ko05012//Parkinson disease;ko05016//Huntington disease;ko05020//Prion disease;ko05132//Salmonella infection;ko05130//Pathogenic Escherichia coli infection;ko04145//Phagosome;ko04540//Gap junction	K07375;K07375;K07375;K07375;K07375;K07375;K07375;K07375;K07375;K07375	-	GO:0003924//GTPase activity	GO:0000910//cytokinesis	--
ncbi_126980604	ncbi_126980604	0	32.7798	430.351	320.397	395.442	136.178	478.811	237.586	471.113	297.135	298.008	SPTBN1	XP_045137798.1 spectrin beta chain, non-erythrocytic 1-like isoform X16 [Portunus trituberculatus]	-	-	-	-	GO:0000323//lytic vacuole;GO:0000421//autophagosome membrane;GO:0001750//photoreceptor outer segment;GO:0005575//cellular_component;GO:0005622//intracellular anatomical structure;GO:0005634//nucleus;GO:0005654//nucleoplasm;GO:0005737//cytoplasm;GO:0005739//mitochondrion;GO:0005764//lysosome;GO:0005765//lysosomal membrane;GO:0005768//endosome;GO:0005769//early endosome;GO:0005770//late endosome;GO…	GO:0003674//molecular_function;GO:0003676//nucleic acid binding;GO:0003779//actin binding;GO:0003824//catalytic activity;GO:0004483//mRNA (nucleoside-2'-O-)-methyltransferase activity;GO:0005085//guanyl-nucleotide exchange factor activity;GO:0005488//binding;GO:0005515//protein binding;GO:0005543//phospholipid binding;GO:0008017//microtubule binding;GO:0008092//cytoskeletal protein binding;GO:000…	GO:0000003//reproduction;GO:0000154//rRNA modification;GO:0000165//MAPK cascade;GO:0000902//cell morphogenesis;GO:0000904//cell morphogenesis involved in differentiation;GO:0001510//RNA methylation;GO:0002064//epithelial cell development;GO:0002065//columnar/cuboidal epithelial cell differentiation;GO:0002066//columnar/cuboidal epithelial cell development;GO:0002119//nematode larval development;G…	--
ncbi_126980666	ncbi_126980666	0.000650195	19.7644	8.31778	34.8819	24.0606	3.02602	27.2785	27.4989	27.8286	27.153	38.6684	RCC1	XP_045112948.1 regulator of chromosome condensation-like isoform X1 [Portunus trituberculatus]	-	-	-	-	GO:0000228//nuclear chromosome;GO:0000785//chromatin;GO:0000793//condensed chromosome;GO:0000794//condensed nuclear chromosome;GO:0005575//cellular_component;GO:0005622//intracellular anatomical structure;GO:0005634//nucleus;GO:0005635//nuclear envelope;GO:0005654//nucleoplasm;GO:0005694//chromosome;GO:0005737//cytoplasm;GO:0005819//spindle;GO:0005856//cytoskeleton;GO:0012505//endomembrane system…	GO:0003674//molecular_function;GO:0003676//nucleic acid binding;GO:0003677//DNA binding;GO:0003682//chromatin binding;GO:0005085//guanyl-nucleotide exchange factor activity;GO:0005488//binding;GO:0005515//protein binding;GO:0019899//enzyme binding;GO:0031267//small GTPase binding;GO:0031490//chromatin DNA binding;GO:0031491//nucleosome binding;GO:0031492//nucleosomal DNA binding;GO:0042393//histo…	GO:0000054//ribosomal subunit export from nucleus;GO:0000082//G1/S transition of mitotic cell cycle;GO:0000226//microtubule cytoskeleton organization;GO:0000278//mitotic cell cycle;GO:0006403//RNA localization;GO:0006405//RNA export from nucleus;GO:0006406//mRNA export from nucleus;GO:0006407//rRNA export from nucleus;GO:0006606//protein import into nucleus;GO:0006607//NLS-bearing protein import …	--
ncbi_126980673	ncbi_126980673	0.000650195	106.75	470.338	656.869	408.965	1524.41	328.678	138.101	441.185	206.764	183.107	Mo25	XP_042233052.1 protein Mo25-like [Homarus americanus]	Environmental Information Processing;Environmental Information Processing	Signal transduction;Signal transduction	ko04150//mTOR signaling pathway;ko04152//AMPK signaling pathway	K08272;K08272	-	-	-	--
ncbi_126980674	ncbi_126980674	0.00197141	24.5704	117.915	166.267	288.274	Filtered	208.769	105.052	204.299	168.702	54.7344	aspdh	XP_042233055.1 putative L-aspartate dehydrogenase [Homarus americanus]	-	-	-	-	-	GO:0000166//nucleotide binding;GO:0003674//molecular_function;GO:0003824//catalytic activity;GO:0005488//binding;GO:0008839//4-hydroxy-tetrahydrodipicolinate reductase;GO:0016491//oxidoreductase activity;GO:0016638//oxidoreductase activity, acting on the CH-NH2 group of donors;GO:0033735//aspartate dehydrogenase activity;GO:0036094//small molecule binding;GO:0047850//diaminopimelate dehydrogenase…	GO:0006139//nucleobase-containing compound metabolic process;GO:0006725//cellular aromatic compound metabolic process;GO:0006739//NADP metabolic process;GO:0006742//NADP catabolic process;GO:0006753//nucleoside phosphate metabolic process;GO:0006793//phosphorus metabolic process;GO:0006796//phosphate-containing compound metabolic process;GO:0006807//nitrogen compound metabolic process;GO:0008150/…	--
ncbi_126980676	ncbi_126980676	0.00197141	235.122	3968.54	1337.4	2400.24	1823.08	899.801	594.419	713.03	236.267	149.769	ALDH3A2	XP_027210631.1 aldehyde dehydrogenase, dimeric NADP-preferring-like [Penaeus vannamei]	Metabolism;Metabolism;Metabolism;Metabolism;Metabolism;Metabolism;Metabolism;Metabolism	Global and overview maps;Carbohydrate metabolism;Xenobiotics biodegradation and metabolism;Xenobiotics biodegradation and metabolism;Amino acid metabolism;Metabolism of other amino acids;Amino acid metabolism;Amino acid metabolism	ko01100//Metabolic pathways;ko00010//Glycolysis / Gluconeogenesis;ko00980//Metabolism of xenobiotics by cytochrome P450;ko00982//Drug metabolism - cytochrome P450;ko00350//Tyrosine metabolism;ko00410//beta-Alanine metabolism;ko00340//Histidine metabolism;ko00360//Phenylalanine metabolism	K00129;K00129;K00129;K00129;K00129;K00129;K00129;K00129	-	GO:0003674//molecular_function;GO:0003824//catalytic activity;GO:0003842//1-pyrroline-5-carboxylate dehydrogenase activity;GO:0004350//glutamate-5-semialdehyde dehydrogenase activity;GO:0004491//methylmalonate-semialdehyde dehydrogenase (acylating) activity;GO:0004777//succinate-semialdehyde dehydrogenase (NAD+) activity;GO:0008802//betaine-aldehyde dehydrogenase activity;GO:0008982//protein-N(PI…	GO:0006081//cellular aldehyde metabolic process;GO:0006527//arginine catabolic process;GO:0006561//proline biosynthetic process;GO:0006562//proline catabolic process;GO:0006574//valine catabolic process;GO:0006578//amino-acid betaine biosynthetic process;GO:0008150//biological_process;GO:0008152//metabolic process;GO:0009401//phosphoenolpyruvate-dependent sugar phosphotransferase system;GO:000945…	--
ncbi_126980690	ncbi_126980690	0	352.826	436.779	794.062	958.569	2050.05	1186.55	618.762	694.445	748.765	1045.54	ENOSF1	XP_045112705.1 mitochondrial enolase superfamily member 1-like [Portunus trituberculatus]	Metabolism;Metabolism	Global and overview maps;Carbohydrate metabolism	ko01100//Metabolic pathways;ko00051//Fructose and mannose metabolism	K18334;K18334	GO:0005575//cellular_component;GO:0005622//intracellular anatomical structure;GO:0005737//cytoplasm;GO:0005739//mitochondrion;GO:0043226//organelle;GO:0043227//membrane-bounded organelle;GO:0043229//intracellular organelle;GO:0043231//intracellular membrane-bounded organelle	GO:0000287//magnesium ion binding;GO:0003674//molecular_function;GO:0003824//catalytic activity;GO:0005488//binding;GO:0016829//lyase activity;GO:0016835//carbon-oxygen lyase activity;GO:0016836//hydro-lyase activity;GO:0016853//isomerase activity;GO:0016854//racemase and epimerase activity;GO:0016855//racemase and epimerase activity, acting on amino acids and derivatives;GO:0043167//ion binding;…	GO:0005975//carbohydrate metabolic process;GO:0006082//organic acid metabolic process;GO:0006520//cellular amino acid metabolic process;GO:0006807//nitrogen compound metabolic process;GO:0008150//biological_process;GO:0008152//metabolic process;GO:0009056//catabolic process;GO:0009063//cellular amino acid catabolic process;GO:0009234//menaquinone biosynthetic process;GO:0009987//cellular process;…	--
ncbi_126980698	ncbi_126980698	0.000650195	Filtered	Filtered	3.7212	Filtered	Filtered	Filtered	5.09055	Filtered	4.46751	Filtered	Nampt	XP_045113357.1 nicotinamide phosphoribosyltransferase-like [Portunus trituberculatus]	Metabolism;Organismal Systems;Metabolism	Global and overview maps;Immune system;Metabolism of cofactors and vitamins	ko01100//Metabolic pathways;ko04621//NOD-like receptor signaling pathway;ko00760//Nicotinate and nicotinamide metabolism	K03462;K03462;K03462	GO:0005575//cellular_component;GO:0005576//extracellular region;GO:0005615//extracellular space;GO:0005622//intracellular anatomical structure;GO:0005634//nucleus;GO:0005654//nucleoplasm;GO:0005737//cytoplasm;GO:0005829//cytosol;GO:0016604//nuclear body;GO:0016607//nuclear speck;GO:0030054//cell junction;GO:0031974//membrane-enclosed lumen;GO:0031981//nuclear lumen;GO:0043226//organelle;GO:004322…	GO:0003674//molecular_function;GO:0003824//catalytic activity;GO:0004514//nicotinate-nucleotide diphosphorylase (carboxylating) activity;GO:0005102//signaling receptor binding;GO:0005125//cytokine activity;GO:0005488//binding;GO:0005515//protein binding;GO:0016740//transferase activity;GO:0016757//glycosyltransferase activity;GO:0016763//pentosyltransferase activity;GO:0030545//signaling receptor…	GO:0000003//reproduction;GO:0006139//nucleobase-containing compound metabolic process;GO:0006355//regulation of transcription, DNA-templated;GO:0006357//regulation of transcription by RNA polymerase II;GO:0006725//cellular aromatic compound metabolic process;GO:0006753//nucleoside phosphate metabolic process;GO:0006793//phosphorus metabolic process;GO:0006796//phosphate-containing compound metabo…	--
ncbi_126980700	ncbi_126980700	0.00373134	19.8455	19.4167	Filtered	Filtered	Filtered	Filtered	17.1402	Filtered	Filtered	Filtered	SSR3	KAG0722150.1 Translocon-associated protein subunit gamma [Chionoecetes opilio]	Genetic Information Processing	Folding, sorting and degradation	ko04141//Protein processing in endoplasmic reticulum	K13251	GO:0005575//cellular_component;GO:0005622//intracellular anatomical structure;GO:0005737//cytoplasm;GO:0005783//endoplasmic reticulum;GO:0005789//endoplasmic reticulum membrane;GO:0012505//endomembrane system;GO:0016020//membrane;GO:0016021//integral component of membrane;GO:0031224//intrinsic component of membrane;GO:0031984//organelle subcompartment;GO:0042175//nuclear outer membrane-endoplasmi…	-	GO:0006605//protein targeting;GO:0006612//protein targeting to membrane;GO:0006613//cotranslational protein targeting to membrane;GO:0006614//SRP-dependent cotranslational protein targeting to membrane;GO:0006810//transport;GO:0006886//intracellular protein transport;GO:0008104//protein localization;GO:0008150//biological_process;GO:0015031//protein transport;GO:0015833//peptide transport;GO:0033…	--
ncbi_126980701	ncbi_126980701	0.00466893	Filtered	260.255	153.636	120.611	122.126	Filtered	Filtered	Filtered	Filtered	Filtered	SLC29A1	XP_045113465.1 equilibrative nucleoside transporter 1-like isoform X1 [Portunus trituberculatus]	Human Diseases	Substance dependence	ko05034//Alcoholism	K15014	GO:0000323//lytic vacuole;GO:0005575//cellular_component;GO:0005622//intracellular anatomical structure;GO:0005737//cytoplasm;GO:0005764//lysosome;GO:0005765//lysosomal membrane;GO:0005768//endosome;GO:0005770//late endosome;GO:0005773//vacuole;GO:0005774//vacuolar membrane;GO:0005794//Golgi apparatus;GO:0010008//endosome membrane;GO:0012505//endomembrane system;GO:0016020//membrane;GO:0016021//i…	GO:0003674//molecular_function;GO:0005215//transporter activity;GO:0005337//nucleoside transmembrane transporter activity;GO:0015932//nucleobase-containing compound transmembrane transporter activity;GO:0022857//transmembrane transporter activity;GO:1901505//carbohydrate derivative transmembrane transporter activity	GO:0006810//transport;GO:0008150//biological_process;GO:0015858//nucleoside transport;GO:0015931//nucleobase-containing compound transport;GO:0051179//localization;GO:0051234//establishment of localization;GO:0055085//transmembrane transport;GO:0071702//organic substance transport;GO:0071705//nitrogen compound transport;GO:1901264//carbohydrate derivative transport;GO:1901642//nucleoside transmem…	--
ncbi_126980707	ncbi_126980707	0	Filtered	24.3181	70.4275	34.6971	48.645	Filtered	Filtered	Filtered	Filtered	Filtered	EXD3	XP_045137847.1 exonuclease mut-7 homolog isoform X2 [Portunus trituberculatus]	-	-	-	-	GO:0005575//cellular_component;GO:0005622//intracellular anatomical structure;GO:0005634//nucleus;GO:0005737//cytoplasm;GO:0032991//protein-containing complex;GO:0043226//organelle;GO:0043227//membrane-bounded organelle;GO:0043229//intracellular organelle;GO:0043231//intracellular membrane-bounded organelle;GO:1990904//ribonucleoprotein complex	GO:0000175//3'-5'-exoribonuclease activity;GO:0003674//molecular_function;GO:0003676//nucleic acid binding;GO:0003824//catalytic activity;GO:0004518//nuclease activity;GO:0004527//exonuclease activity;GO:0004532//exoribonuclease activity;GO:0004540//ribonuclease activity;GO:0004553//hydrolase activity, hydrolyzing O-glycosyl compounds;GO:0005488//binding;GO:0008408//3'-5' exonuclease activity;GO:…	GO:0005975//carbohydrate metabolic process;GO:0006139//nucleobase-containing compound metabolic process;GO:0006396//RNA processing;GO:0006725//cellular aromatic compound metabolic process;GO:0006807//nitrogen compound metabolic process;GO:0008150//biological_process;GO:0008152//metabolic process;GO:0009892//negative regulation of metabolic process;GO:0009987//cellular process;GO:0010033//response…	--
ncbi_126980712	ncbi_126980712	0	70.4262	Filtered	608.043	87.5626	48.6685	Filtered	30.5778	Filtered	Filtered	82.8592	Lgmn	XP_045137857.1 legumain-like isoform X1 [Portunus trituberculatus]	Cellular Processes;Organismal Systems	Transport and catabolism;Immune system	ko04142//Lysosome;ko04612//Antigen processing and presentation	K01369;K01369	GO:0000323//lytic vacuole;GO:0005575//cellular_component;GO:0005576//extracellular region;GO:0005622//intracellular anatomical structure;GO:0005737//cytoplasm;GO:0005764//lysosome;GO:0005768//endosome;GO:0005770//late endosome;GO:0005773//vacuole;GO:0005775//vacuolar lumen;GO:0012505//endomembrane system;GO:0031410//cytoplasmic vesicle;GO:0031904//endosome lumen;GO:0031974//membrane-enclosed lume…	GO:0003674//molecular_function;GO:0003824//catalytic activity;GO:0004175//endopeptidase activity;GO:0004197//cysteine-type endopeptidase activity;GO:0008233//peptidase activity;GO:0008234//cysteine-type peptidase activity;GO:0016787//hydrolase activity;GO:0140096//catalytic activity, acting on a protein	GO:0002376//immune system process;GO:0002478//antigen processing and presentation of exogenous peptide antigen;GO:0002495//antigen processing and presentation of peptide antigen via MHC class II;GO:0002504//antigen processing and presentation of peptide or polysaccharide antigen via MHC class II;GO:0002682//regulation of immune system process;GO:0002684//positive regulation of immune system proce…	--
ncbi_126980716	ncbi_126980716	0.000650195	157.198	383.625	429.433	94.4396	165.416	332.026	98.4014	Filtered	111.44	Filtered	Lgmn	XP_045137859.1 LOW QUALITY PROTEIN: legumain-like [Portunus trituberculatus]	Cellular Processes;Organismal Systems	Transport and catabolism;Immune system	ko04142//Lysosome;ko04612//Antigen processing and presentation	K01369;K01369	GO:0000323//lytic vacuole;GO:0005575//cellular_component;GO:0005576//extracellular region;GO:0005622//intracellular anatomical structure;GO:0005737//cytoplasm;GO:0005764//lysosome;GO:0005768//endosome;GO:0005770//late endosome;GO:0005773//vacuole;GO:0005775//vacuolar lumen;GO:0012505//endomembrane system;GO:0031410//cytoplasmic vesicle;GO:0031904//endosome lumen;GO:0031974//membrane-enclosed lume…	GO:0003674//molecular_function;GO:0003824//catalytic activity;GO:0004175//endopeptidase activity;GO:0004197//cysteine-type endopeptidase activity;GO:0008233//peptidase activity;GO:0008234//cysteine-type peptidase activity;GO:0016787//hydrolase activity;GO:0140096//catalytic activity, acting on a protein	GO:0002376//immune system process;GO:0002478//antigen processing and presentation of exogenous peptide antigen;GO:0002495//antigen processing and presentation of peptide antigen via MHC class II;GO:0002504//antigen processing and presentation of peptide or polysaccharide antigen via MHC class II;GO:0002682//regulation of immune system process;GO:0002684//positive regulation of immune system proce…	--
ncbi_126980719	ncbi_126980719	0.000650195	128.456	213.294	214.6	227.421	404.046	461.208	223.474	896.96	385.284	405.104	SUGT1	XP_045113406.1 protein SGT1 homolog isoform X1 [Portunus trituberculatus]	-	-	-	-	GO:0000151//ubiquitin ligase complex;GO:0000775//chromosome, centromeric region;GO:0000776//kinetochore;GO:0005575//cellular_component;GO:0005622//intracellular anatomical structure;GO:0005634//nucleus;GO:0005694//chromosome;GO:0005737//cytoplasm;GO:0005813//centrosome;GO:0005815//microtubule organizing center;GO:0005829//cytosol;GO:0005856//cytoskeleton;GO:0005886//plasma membrane;GO:0015630//mi…	GO:0003674//molecular_function;GO:0005488//binding;GO:0005515//protein binding;GO:0030674//protein-macromolecule adaptor activity;GO:0051087//chaperone binding;GO:0060090//molecular adaptor activity	GO:0000226//microtubule cytoskeleton organization;GO:0000278//mitotic cell cycle;GO:0006457//protein folding;GO:0006996//organelle organization;GO:0007010//cytoskeleton organization;GO:0007017//microtubule-based process;GO:0007049//cell cycle;GO:0007098//centrosome cycle;GO:0007154//cell communication;GO:0007163//establishment or maintenance of cell polarity;GO:0007165//signal transduction;GO:000…	--
ncbi_126980842	ncbi_126980842	0.00286944	3.23525	Filtered	16.4063	Filtered	Filtered	16.6811	21.7084	Filtered	Filtered	20.1858	CDase	XP_045113665.1 neutral ceramidase-like [Portunus trituberculatus]	Metabolism;Environmental Information Processing;Metabolism	Global and overview maps;Signal transduction;Lipid metabolism	ko01100//Metabolic pathways;ko04071//Sphingolipid signaling pathway;ko00600//Sphingolipid metabolism	K12349;K12349;K12349	-	-	-	--
ncbi_126980843	ncbi_126980843	0.000650195	Filtered	Filtered	Filtered	Filtered	Filtered	308.323	128.401	629.633	249.564	Filtered	P4HA1	XP_045113671.1 prolyl 4-hydroxylase subunit alpha-1-like isoform X2 [Portunus trituberculatus]	Metabolism;Metabolism	Global and overview maps;Amino acid metabolism	ko01100//Metabolic pathways;ko00330//Arginine and proline metabolism	K00472;K00472	GO:0005783//endoplasmic reticulum	GO:0004656//procollagen-proline 4-dioxygenase activity;GO:0016491//oxidoreductase activity;GO:0016702//oxidoreductase activity, acting on single donors with incorporation of molecular oxygen, incorporation of two atoms of oxygen	-	--
ncbi_126980851	ncbi_126980851	0.000650195	508.147	1145.7	717.623	1022.07	2130.9	820.338	744.188	595.528	887.61	498.142	nap1l1-a	XP_042233452.1 nucleosome assembly protein 1-like 1 isoform X2 [Homarus americanus]	-	-	-	-	GO:0005575//cellular_component;GO:0005622//intracellular anatomical structure;GO:0005634//nucleus;GO:0005737//cytoplasm;GO:0005856//cytoskeleton;GO:0005933//cellular bud;GO:0005934//cellular bud tip;GO:0005935//cellular bud neck;GO:0005938//cell cortex;GO:0005940//septin ring;GO:0030427//site of polarized growth;GO:0032156//septin cytoskeleton;GO:0032168//hyphal septin ring;GO:0043226//organelle;…	GO:0003674//molecular_function;GO:0003676//nucleic acid binding;GO:0003677//DNA binding;GO:0005488//binding;GO:0005496//steroid binding;GO:0005515//protein binding;GO:0008047//enzyme activator activity;GO:0008134//transcription factor binding;GO:0008289//lipid binding;GO:0015485//cholesterol binding;GO:0030234//enzyme regulator activity;GO:0030332//cyclin binding;GO:0032934//sterol binding;GO:003…	GO:0000003//reproduction;GO:0006323//DNA packaging;GO:0006325//chromatin organization;GO:0006333//chromatin assembly or disassembly;GO:0006334//nucleosome assembly;GO:0006337//nucleosome disassembly;GO:0006355//regulation of transcription, DNA-templated;GO:0006357//regulation of transcription by RNA polymerase II;GO:0006606//protein import into nucleus;GO:0006810//transport;GO:0006886//intracellu…	--
ncbi_126980868	ncbi_126980868;ncbi_126993077	0	60.0394	196.235	94.6387	98.4964	315.657	266.969	156.443	207.793	313.951	222.821	--	XP_045113619.1 uncharacterized protein LOC123505872 [Portunus trituberculatus]	-	-	-	-	-	GO:0003674//molecular_function;GO:0019165//thiamine kinase activity	GO:0009228//thiamine biosynthetic process;GO:0030436//asexual sporulation	--
ncbi_126993077	ncbi_126980868;ncbi_126993077	0	60.0394	196.235	94.6387	98.4964	315.657	266.969	156.443	207.793	313.951	222.821	--	XP_045113619.1 uncharacterized protein LOC123505872 [Portunus trituberculatus]	-	-	-	-	-	GO:0003674//molecular_function;GO:0019165//thiamine kinase activity	GO:0009228//thiamine biosynthetic process;GO:0030436//asexual sporulation	--
ncbi_126980869	ncbi_126980869;ncbi_126993071	0.000650195	8.59714	38.9741	Filtered	62.4982	Filtered	Filtered	27.5313	Filtered	14.2883	Filtered	--	QID57932.1 proline-rich AKT1 substrate 1-like [Eriocheir sinensis]	Organismal Systems;Human Diseases;Environmental Information Processing;Cellular Processes;Environmental Information Processing;Organismal Systems;Organismal Systems	Environmental adaptation;Infectious disease: bacterial;Signal transduction;Transport and catabolism;Signal transduction;Aging;Aging	ko04714//Thermogenesis;ko05131//Shigellosis;ko04150//mTOR signaling pathway;ko04140//Autophagy - animal;ko04152//AMPK signaling pathway;ko04213//Longevity regulating pathway - multiple species;ko04211//Longevity regulating pathway	K16184;K16184;K16184;K16184;K16184;K16184;K16184	GO:0005886//plasma membrane	GO:0003674//molecular_function	GO:0007154//cell communication;GO:0007165//signal transduction;GO:0007166//cell surface receptor signaling pathway;GO:0007167//enzyme linked receptor protein signaling pathway;GO:0007169//transmembrane receptor protein tyrosine kinase signaling pathway;GO:0008150//biological_process;GO:0009966//regulation of signal transduction;GO:0009968//negative regulation of signal transduction;GO:0009987//ce…	--
ncbi_126993071	ncbi_126980869;ncbi_126993071	0.000650195	8.59714	38.9741	Filtered	62.4982	Filtered	Filtered	27.5313	Filtered	14.2883	Filtered	--	QID57932.1 proline-rich AKT1 substrate 1-like [Eriocheir sinensis]	Organismal Systems;Human Diseases;Environmental Information Processing;Cellular Processes;Environmental Information Processing;Organismal Systems;Organismal Systems	Environmental adaptation;Infectious disease: bacterial;Signal transduction;Transport and catabolism;Signal transduction;Aging;Aging	ko04714//Thermogenesis;ko05131//Shigellosis;ko04150//mTOR signaling pathway;ko04140//Autophagy - animal;ko04152//AMPK signaling pathway;ko04213//Longevity regulating pathway - multiple species;ko04211//Longevity regulating pathway	K16184;K16184;K16184;K16184;K16184;K16184;K16184	GO:0005886//plasma membrane	GO:0003674//molecular_function	GO:0007154//cell communication;GO:0007165//signal transduction;GO:0007166//cell surface receptor signaling pathway;GO:0007167//enzyme linked receptor protein signaling pathway;GO:0007169//transmembrane receptor protein tyrosine kinase signaling pathway;GO:0008150//biological_process;GO:0009966//regulation of signal transduction;GO:0009968//negative regulation of signal transduction;GO:0009987//ce…	--
ncbi_126980874	ncbi_126980874;ncbi_126993079	0.00329102	1	Filtered	Filtered	Filtered	Filtered	Filtered	Filtered	Filtered	Filtered	Filtered	Sec6	KAG0718694.1 Exocyst complex component 3 [Chionoecetes opilio]	-	-	-	-	GO:0000145//exocyst;GO:0000922//spindle pole;GO:0005575//cellular_component;GO:0005622//intracellular anatomical structure;GO:0005628//prospore membrane;GO:0005737//cytoplasm;GO:0005794//Golgi apparatus;GO:0005819//spindle;GO:0005829//cytosol;GO:0005856//cytoskeleton;GO:0005911//cell-cell junction;GO:0005912//adherens junction;GO:0005915//zonula adherens;GO:0005933//cellular bud;GO:0005934//cellu…	GO:0000149//SNARE binding;GO:0003674//molecular_function;GO:0005488//binding;GO:0005515//protein binding;GO:0042802//identical protein binding;GO:0042803//protein homodimerization activity;GO:0046983//protein dimerization activity	GO:0000003//reproduction;GO:0000920//septum digestion after cytokinesis;GO:0001505//regulation of neurotransmitter levels;GO:0001654//eye development;GO:0001667//ameboidal-type cell migration;GO:0001745//compound eye morphogenesis;GO:0001751//compound eye photoreceptor cell differentiation;GO:0001754//eye photoreceptor cell differentiation;GO:0002064//epithelial cell development;GO:0002065//colum…	--
ncbi_126993079	ncbi_126980874;ncbi_126993079	0.00329102	1	Filtered	Filtered	Filtered	Filtered	Filtered	Filtered	Filtered	Filtered	Filtered	Sec6	KAG0718694.1 Exocyst complex component 3 [Chionoecetes opilio]	-	-	-	-	GO:0000145//exocyst;GO:0000922//spindle pole;GO:0005575//cellular_component;GO:0005622//intracellular anatomical structure;GO:0005628//prospore membrane;GO:0005737//cytoplasm;GO:0005794//Golgi apparatus;GO:0005819//spindle;GO:0005829//cytosol;GO:0005856//cytoskeleton;GO:0005911//cell-cell junction;GO:0005912//adherens junction;GO:0005915//zonula adherens;GO:0005933//cellular bud;GO:0005934//cellu…	GO:0000149//SNARE binding;GO:0003674//molecular_function;GO:0005488//binding;GO:0005515//protein binding;GO:0042802//identical protein binding;GO:0042803//protein homodimerization activity;GO:0046983//protein dimerization activity	GO:0000003//reproduction;GO:0000920//septum digestion after cytokinesis;GO:0001505//regulation of neurotransmitter levels;GO:0001654//eye development;GO:0001667//ameboidal-type cell migration;GO:0001745//compound eye morphogenesis;GO:0001751//compound eye photoreceptor cell differentiation;GO:0001754//eye photoreceptor cell differentiation;GO:0002064//epithelial cell development;GO:0002065//colum…	--
ncbi_126980876	ncbi_126980876;ncbi_126993081	0.000650195	244.369	375.417	138.091	300.756	93.3768	278.437	319.995	661.587	151.271	75.9743	GOT1	XP_045113634.1 aspartate aminotransferase, cytoplasmic-like [Portunus trituberculatus]	Metabolism;Metabolism;Metabolism;Metabolism;Metabolism;Metabolism;Metabolism;Metabolism;Metabolism;Metabolism;Metabolism	Global and overview maps;Global and overview maps;Global and overview maps;Amino acid metabolism;Amino acid metabolism;Amino acid metabolism;Amino acid metabolism;Global and overview maps;Amino acid metabolism;Amino acid metabolism;Amino acid metabolism	ko01100//Metabolic pathways;ko01200//Carbon metabolism;ko01230//Biosynthesis of amino acids;ko00270//Cysteine and methionine metabolism;ko00250//Alanine, aspartate and glutamate metabolism;ko00350//Tyrosine metabolism;ko00330//Arginine and proline metabolism;ko01210//2-Oxocarboxylic acid metabolism;ko00220//Arginine biosynthesis;ko00360//Phenylalanine metabolism;ko00400//Phenylalanine, tyrosine a…	K14454;K14454;K14454;K14454;K14454;K14454;K14454;K14454;K14454;K14454;K14454	GO:0000323//lytic vacuole;GO:0005575//cellular_component;GO:0005622//intracellular anatomical structure;GO:0005634//nucleus;GO:0005654//nucleoplasm;GO:0005737//cytoplasm;GO:0005739//mitochondrion;GO:0005759//mitochondrial matrix;GO:0005764//lysosome;GO:0005773//vacuole;GO:0005777//peroxisome;GO:0005829//cytosol;GO:0030424//axon;GO:0031974//membrane-enclosed lumen;GO:0031981//nuclear lumen;GO:0042…	GO:0003674//molecular_function;GO:0003824//catalytic activity;GO:0004069//L-aspartate:2-oxoglutarate aminotransferase activity;GO:0004400//histidinol-phosphate transaminase activity;GO:0004609//phosphatidylserine decarboxylase activity;GO:0005488//binding;GO:0008483//transaminase activity;GO:0008793//aromatic-amino-acid:2-oxoglutarate aminotransferase activity;GO:0016740//transferase activity;GO:…	GO:0000105//histidine biosynthetic process;GO:0003254//regulation of membrane depolarization;GO:0005975//carbohydrate metabolic process;GO:0005996//monosaccharide metabolic process;GO:0006006//glucose metabolic process;GO:0006066//alcohol metabolic process;GO:0006071//glycerol metabolic process;GO:0006082//organic acid metabolic process;GO:0006094//gluconeogenesis;GO:0006103//2-oxoglutarate metab…	--
ncbi_126993081	ncbi_126980876;ncbi_126993081	0.000650195	244.369	375.417	138.091	300.756	93.3768	278.437	319.995	661.587	151.271	75.9743	GOT1	XP_045113634.1 aspartate aminotransferase, cytoplasmic-like [Portunus trituberculatus]	Metabolism;Metabolism;Metabolism;Metabolism;Metabolism;Metabolism;Metabolism;Metabolism;Metabolism;Metabolism;Metabolism	Global and overview maps;Global and overview maps;Global and overview maps;Amino acid metabolism;Amino acid metabolism;Amino acid metabolism;Amino acid metabolism;Global and overview maps;Amino acid metabolism;Amino acid metabolism;Amino acid metabolism	ko01100//Metabolic pathways;ko01200//Carbon metabolism;ko01230//Biosynthesis of amino acids;ko00270//Cysteine and methionine metabolism;ko00250//Alanine, aspartate and glutamate metabolism;ko00350//Tyrosine metabolism;ko00330//Arginine and proline metabolism;ko01210//2-Oxocarboxylic acid metabolism;ko00220//Arginine biosynthesis;ko00360//Phenylalanine metabolism;ko00400//Phenylalanine, tyrosine a…	K14454;K14454;K14454;K14454;K14454;K14454;K14454;K14454;K14454;K14454;K14454	GO:0000323//lytic vacuole;GO:0005575//cellular_component;GO:0005622//intracellular anatomical structure;GO:0005634//nucleus;GO:0005654//nucleoplasm;GO:0005737//cytoplasm;GO:0005739//mitochondrion;GO:0005759//mitochondrial matrix;GO:0005764//lysosome;GO:0005773//vacuole;GO:0005777//peroxisome;GO:0005829//cytosol;GO:0030424//axon;GO:0031974//membrane-enclosed lumen;GO:0031981//nuclear lumen;GO:0042…	GO:0003674//molecular_function;GO:0003824//catalytic activity;GO:0004069//L-aspartate:2-oxoglutarate aminotransferase activity;GO:0004400//histidinol-phosphate transaminase activity;GO:0004609//phosphatidylserine decarboxylase activity;GO:0005488//binding;GO:0008483//transaminase activity;GO:0008793//aromatic-amino-acid:2-oxoglutarate aminotransferase activity;GO:0016740//transferase activity;GO:…	GO:0000105//histidine biosynthetic process;GO:0003254//regulation of membrane depolarization;GO:0005975//carbohydrate metabolic process;GO:0005996//monosaccharide metabolic process;GO:0006006//glucose metabolic process;GO:0006066//alcohol metabolic process;GO:0006071//glycerol metabolic process;GO:0006082//organic acid metabolic process;GO:0006094//gluconeogenesis;GO:0006103//2-oxoglutarate metab…	--
ncbi_126980881	ncbi_126980881	0.00197141	143.887	33.0087	Filtered	Filtered	Filtered	Filtered	20.9423	Filtered	23.7922	Filtered	exc-4	XP_045583076.1 chloride intracellular channel exc-4-like [Procambarus clarkii]	-	-	-	-	-	-	-	--
ncbi_126980899	ncbi_126980899	0.00414365	10.6309	44.028	12.8242	16.7234	Filtered	14.0253	8.05163	48.112	4.97505	14.3355	PMM2	XP_045101027.1 phosphomannomutase-like [Portunus trituberculatus]	Metabolism;Metabolism;Metabolism	Global and overview maps;Carbohydrate metabolism;Carbohydrate metabolism	ko01100//Metabolic pathways;ko00520//Amino sugar and nucleotide sugar metabolism;ko00051//Fructose and mannose metabolism	K17497;K17497;K17497	GO:0005575//cellular_component;GO:0005622//intracellular anatomical structure;GO:0005737//cytoplasm;GO:0005829//cytosol	GO:0003674//molecular_function;GO:0003824//catalytic activity;GO:0004615//phosphomannomutase activity;GO:0008967//phosphoglycolate phosphatase activity;GO:0016787//hydrolase activity;GO:0016853//isomerase activity;GO:0016866//intramolecular transferase activity;GO:0016868//intramolecular transferase activity, phosphotransferases	GO:0001666//response to hypoxia;GO:0005975//carbohydrate metabolic process;GO:0005996//monosaccharide metabolic process;GO:0006013//mannose metabolic process;GO:0006139//nucleobase-containing compound metabolic process;GO:0006464//cellular protein modification process;GO:0006486//protein glycosylation;GO:0006487//protein N-linked glycosylation;GO:0006605//protein targeting;GO:0006725//cellular ar…	--
ncbi_126980908	ncbi_126980908	0.00438212	23.9248	8.66679	Filtered	Filtered	Filtered	Filtered	20.4228	Filtered	Filtered	Filtered	RAB43	XP_045113351.1 GTP-binding protein ypt1-like [Portunus trituberculatus]	-	-	-	-	GO:0005575//cellular_component;GO:0005622//intracellular anatomical structure;GO:0005737//cytoplasm;GO:0005794//Golgi apparatus;GO:0012505//endomembrane system;GO:0031982//vesicle;GO:0036477//somatodendritic compartment;GO:0043025//neuronal cell body;GO:0043226//organelle;GO:0043227//membrane-bounded organelle;GO:0043229//intracellular organelle;GO:0043231//intracellular membrane-bounded organell…	GO:0000166//nucleotide binding;GO:0001882//nucleoside binding;GO:0001883//purine nucleoside binding;GO:0003674//molecular_function;GO:0003746//translation elongation factor activity;GO:0003824//catalytic activity;GO:0003924//GTPase activity;GO:0005488//binding;GO:0005525//GTP binding;GO:0016462//pyrophosphatase activity;GO:0016787//hydrolase activity;GO:0016817//hydrolase activity, acting on acid…	GO:0001514//selenocysteine incorporation;GO:0006400//tRNA modification;GO:0006412//translation;GO:0006414//translational elongation;GO:0006810//transport;GO:0006996//organelle organization;GO:0007154//cell communication;GO:0007165//signal transduction;GO:0007264//small GTPase mediated signal transduction;GO:0007265//Ras protein signal transduction;GO:0008150//biological_process;GO:0009987//cellul…	--
ncbi_126980962	ncbi_126980962	0.00466893	15.1287	112.798	72.2794	185.878	Filtered	Filtered	59.6935	Filtered	Filtered	Filtered	NAE1	XP_045138460.1 NEDD8-activating enzyme E1 regulatory subunit-like [Portunus trituberculatus]	Human Diseases	Neurodegenerative disease	ko05010//Alzheimer disease	K04532	GO:0005575//cellular_component;GO:0005622//intracellular anatomical structure;GO:0005737//cytoplasm;GO:0005829//cytosol;GO:0005886//plasma membrane;GO:0016020//membrane;GO:0032991//protein-containing complex;GO:0071944//cell periphery	GO:0000166//nucleotide binding;GO:0001540//amyloid-beta binding;GO:0003674//molecular_function;GO:0003824//catalytic activity;GO:0005488//binding;GO:0005515//protein binding;GO:0005524//ATP binding;GO:0008641//ubiquitin-like modifier activating enzyme activity;GO:0016779//nucleotidyltransferase activity;GO:0016874//ligase activity;GO:0016877//ligase activity, forming carbon-sulfur bonds;GO:001707…	GO:0000075//cell cycle checkpoint signaling;GO:0000076//DNA replication checkpoint signaling;GO:0000278//mitotic cell cycle;GO:0006464//cellular protein modification process;GO:0006807//nitrogen compound metabolic process;GO:0006915//apoptotic process;GO:0007049//cell cycle;GO:0007093//mitotic cell cycle checkpoint signaling;GO:0007154//cell communication;GO:0007165//signal transduction;GO:000734…	--
ncbi_126980963	ncbi_126980963	0.00197141	9.15776	Filtered	Filtered	Filtered	Filtered	Filtered	Filtered	Filtered	Filtered	Filtered	NDUFS7	XP_045138465.1 NADH-quinone oxidoreductase subunit B-like [Portunus trituberculatus]	Metabolism;Human Diseases;Human Diseases;Human Diseases;Human Diseases;Human Diseases;Human Diseases;Organismal Systems;Human Diseases;Human Diseases;Metabolism;Human Diseases;Organismal Systems	Global and overview maps;Neurodegenerative disease;Neurodegenerative disease;Neurodegenerative disease;Neurodegenerative disease;Neurodegenerative disease;Neurodegenerative disease;Environmental adaptation;Cancer: overview;Cardiovascular disease;Energy metabolism;Endocrine and metabolic disease;Nervous system	ko01100//Metabolic pathways;ko05022//Pathways of neurodegeneration - multiple diseases;ko05014//Amyotrophic lateral sclerosis;ko05010//Alzheimer disease;ko05012//Parkinson disease;ko05016//Huntington disease;ko05020//Prion disease;ko04714//Thermogenesis;ko05208//Chemical carcinogenesis - reactive oxygen species;ko05415//Diabetic cardiomyopathy;ko00190//Oxidative phosphorylation;ko04932//Non-alcoh…	K03940;K03940;K03940;K03940;K03940;K03940;K03940;K03940;K03940;K03940;K03940;K03940;K03940	GO:0005575//cellular_component;GO:0005622//intracellular anatomical structure;GO:0005737//cytoplasm;GO:0005739//mitochondrion;GO:0005740//mitochondrial envelope;GO:0005743//mitochondrial inner membrane;GO:0005746//mitochondrial respirasome;GO:0005747//mitochondrial respiratory chain complex I;GO:0005759//mitochondrial matrix;GO:0005886//plasma membrane;GO:0016020//membrane;GO:0019866//organelle i…	GO:0002020//protease binding;GO:0003674//molecular_function;GO:0003824//catalytic activity;GO:0003954//NADH dehydrogenase activity;GO:0005488//binding;GO:0005515//protein binding;GO:0008137//NADH dehydrogenase (ubiquinone) activity;GO:0008270//zinc ion binding;GO:0016491//oxidoreductase activity;GO:0016651//oxidoreductase activity, acting on NAD(P)H;GO:0016655//oxidoreductase activity, acting on …	GO:0006091//generation of precursor metabolites and energy;GO:0006119//oxidative phosphorylation;GO:0006120//mitochondrial electron transport, NADH to ubiquinone;GO:0006139//nucleobase-containing compound metabolic process;GO:0006163//purine nucleotide metabolic process;GO:0006725//cellular aromatic compound metabolic process;GO:0006753//nucleoside phosphate metabolic process;GO:0006793//phosphor…	--
ncbi_126980969	ncbi_126980969	0	33.6884	Filtered	Filtered	45.5266	93.3756	12.7852	44.1077	Filtered	8.67751	Filtered	CST3	XP_045138245.1 uncharacterized protein LOC123520220 isoform X1 [Portunus trituberculatus]	-	-	-	-	GO:0000323//lytic vacuole;GO:0005575//cellular_component;GO:0005576//extracellular region;GO:0005615//extracellular space;GO:0005622//intracellular anatomical structure;GO:0005737//cytoplasm;GO:0005764//lysosome;GO:0005773//vacuole;GO:0005775//vacuolar lumen;GO:0031974//membrane-enclosed lumen;GO:0043202//lysosomal lumen;GO:0043226//organelle;GO:0043227//membrane-bounded organelle;GO:0043229//int…	GO:0003674//molecular_function;GO:0003824//catalytic activity;GO:0004175//endopeptidase activity;GO:0004197//cysteine-type endopeptidase activity;GO:0004857//enzyme inhibitor activity;GO:0004866//endopeptidase inhibitor activity;GO:0004869//cysteine-type endopeptidase inhibitor activity;GO:0008233//peptidase activity;GO:0008234//cysteine-type peptidase activity;GO:0016787//hydrolase activity;GO:0…	GO:0002376//immune system process;GO:0002478//antigen processing and presentation of exogenous peptide antigen;GO:0002495//antigen processing and presentation of peptide antigen via MHC class II;GO:0002504//antigen processing and presentation of peptide or polysaccharide antigen via MHC class II;GO:0006508//proteolysis;GO:0006807//nitrogen compound metabolic process;GO:0008150//biological_process…	--
ncbi_126980970	ncbi_126980970	0.000650195	118.176	109.143	206.683	72.2096	102.76	49.6855	128.398	Filtered	108.854	58.3382	for	XP_042243235.1 cGMP-dependent protein kinase, isozyme 2 forms cD5/T2-like isoform X1 [Homarus americanus]	Organismal Systems;Environmental Information Processing;Organismal Systems;Organismal Systems;Cellular Processes;Organismal Systems;Organismal Systems;Organismal Systems;Organismal Systems;Organismal Systems	Environmental adaptation;Signal transduction;Immune system;Circulatory system;Cellular community - eukaryotes;Digestive system;Environmental adaptation;Nervous system;Sensory system;Endocrine system	ko04714//Thermogenesis;ko04022//cGMP-PKG signaling pathway;ko04611//Platelet activation;ko04270//Vascular smooth muscle contraction;ko04540//Gap junction;ko04970//Salivary secretion;ko04713//Circadian entrainment;ko04730//Long-term depression;ko04740//Olfactory transduction;ko04923//Regulation of lipolysis in adipocytes	K07376;K07376;K07376;K07376;K07376;K07376;K07376;K07376;K07376;K07376	GO:0001669//acrosomal vesicle;GO:0005575//cellular_component;GO:0005622//intracellular anatomical structure;GO:0005634//nucleus;GO:0005654//nucleoplasm;GO:0005737//cytoplasm;GO:0005794//Golgi apparatus;GO:0005829//cytosol;GO:0005886//plasma membrane;GO:0012505//endomembrane system;GO:0016020//membrane;GO:0030141//secretory granule;GO:0031410//cytoplasmic vesicle;GO:0031974//membrane-enclosed lume…	GO:0000166//nucleotide binding;GO:0003674//molecular_function;GO:0003824//catalytic activity;GO:0004672//protein kinase activity;GO:0004674//protein serine/threonine kinase activity;GO:0004690//cyclic nucleotide-dependent protein kinase activity;GO:0004692//cGMP-dependent protein kinase activity;GO:0005246//calcium channel regulator activity;GO:0005488//binding;GO:0005515//protein binding;GO:0005…	GO:0001764//neuron migration;GO:0003008//system process;GO:0003012//muscle system process;GO:0003013//circulatory system process;GO:0003018//vascular process in circulatory system;GO:0003298//physiological muscle hypertrophy;GO:0003300//cardiac muscle hypertrophy;GO:0003301//physiological cardiac muscle hypertrophy;GO:0006109//regulation of carbohydrate metabolic process;GO:0006464//cellular prot…	--
ncbi_126980976	ncbi_126980976	0.00466893	69.4324	Filtered	Filtered	Filtered	Filtered	Filtered	53.0443	Filtered	Filtered	Filtered	PTPN11	XP_045138207.1 tyrosine-protein phosphatase non-receptor type 11-like isoform X1 [Portunus trituberculatus]	Human Diseases;Human Diseases;Human Diseases;Organismal Systems;Environmental Information Processing;Human Diseases;Organismal Systems;Organismal Systems;Human Diseases;Environmental Information Processing;Environmental Information Processing;Human Diseases;Organismal Systems;Organismal Systems;Human Diseases;Human Diseases;Organismal Systems;Human Diseases;Environmental Information Processing	Cancer: overview;Infectious disease: bacterial;Cancer: overview;Development and regeneration;Signal transduction;Endocrine and metabolic disease;Immune system;Nervous system;Infectious disease: viral;Signal transduction;Signal transduction;Infectious disease: bacterial;Endocrine system;Immune system;Cancer: specific types;Cancer: overview;Immune system;Cancer: specific types;Signal transduction	ko05208//Chemical carcinogenesis - reactive oxygen species;ko05130//Pathogenic Escherichia coli infection;ko05205//Proteoglycans in cancer;ko04360//Axon guidance;ko04014//Ras signaling pathway;ko04931//Insulin resistance;ko04670//Leukocyte transendothelial migration;ko04722//Neurotrophin signaling pathway;ko05168//Herpes simplex virus 1 infection;ko04013//MAPK signaling pathway - fly;ko04072//Pho…	K07293;K07293;K07293;K07293;K07293;K07293;K07293;K07293;K07293;K07293;K07293;K07293;K07293;K07293;K07293;K07293;K07293;K07293;K07293	GO:0005575//cellular_component;GO:0005622//intracellular anatomical structure;GO:0005634//nucleus;GO:0005654//nucleoplasm;GO:0005737//cytoplasm;GO:0005739//mitochondrion;GO:0005829//cytosol;GO:0031974//membrane-enclosed lumen;GO:0031981//nuclear lumen;GO:0032991//protein-containing complex;GO:0043226//organelle;GO:0043227//membrane-bounded organelle;GO:0043229//intracellular organelle;GO:0043231/…	GO:0001664//G protein-coupled receptor binding;GO:0001784//phosphotyrosine residue binding;GO:0003674//molecular_function;GO:0003824//catalytic activity;GO:0004721//phosphoprotein phosphatase activity;GO:0004725//protein tyrosine phosphatase activity;GO:0004726//non-membrane spanning protein tyrosine phosphatase activity;GO:0005102//signaling receptor binding;GO:0005158//insulin receptor binding;…	GO:0000003//reproduction;GO:0000075//cell cycle checkpoint signaling;GO:0000077//DNA damage checkpoint signaling;GO:0000278//mitotic cell cycle;GO:0000578//embryonic axis specification;GO:0000902//cell morphogenesis;GO:0000904//cell morphogenesis involved in differentiation;GO:0001501//skeletal system development;GO:0001654//eye development;GO:0001667//ameboidal-type cell migration;GO:0001745//co…	--
ncbi_126980977	ncbi_126980977	0.00539867	333.488	Filtered	Filtered	Filtered	Filtered	Filtered	Filtered	Filtered	Filtered	Filtered	chic	AIY25014.1 profilin [Eriocheir sinensis]	Human Diseases;Human Diseases;Human Diseases;Cellular Processes;Environmental Information Processing;Environmental Information Processing	Neurodegenerative disease;Infectious disease: bacterial;Infectious disease: bacterial;Cell motility;Signal transduction;Signal transduction	ko05014//Amyotrophic lateral sclerosis;ko05132//Salmonella infection;ko05131//Shigellosis;ko04810//Regulation of actin cytoskeleton;ko04015//Rap1 signaling pathway;ko04013//MAPK signaling pathway - fly	K05759;K05759;K05759;K05759;K05759;K05759	GO:0005575//cellular_component;GO:0005622//intracellular anatomical structure;GO:0005737//cytoplasm;GO:0005829//cytosol;GO:0005856//cytoskeleton;GO:0005886//plasma membrane;GO:0005937//mating projection;GO:0005938//cell cortex;GO:0015629//actin cytoskeleton;GO:0016020//membrane;GO:0019897//extrinsic component of plasma membrane;GO:0019898//extrinsic component of membrane;GO:0030427//site of polar…	GO:0003674//molecular_function;GO:0003779//actin binding;GO:0003785//actin monomer binding;GO:0005085//guanyl-nucleotide exchange factor activity;GO:0005488//binding;GO:0005515//protein binding;GO:0005543//phospholipid binding;GO:0005546//phosphatidylinositol-4,5-bisphosphate binding;GO:0008092//cytoskeletal protein binding;GO:0008289//lipid binding;GO:0019899//enzyme binding;GO:0035091//phosphat…	GO:0000003//reproduction;GO:0000278//mitotic cell cycle;GO:0000281//mitotic cytokinesis;GO:0000578//embryonic axis specification;GO:0000746//conjugation;GO:0000747//conjugation with cellular fusion;GO:0000755//cytogamy;GO:0000902//cell morphogenesis;GO:0000904//cell morphogenesis involved in differentiation;GO:0000910//cytokinesis;GO:0000912//assembly of actomyosin apparatus involved in cytokines…	--
ncbi_126980981	ncbi_126980981	0.00110681	180	10.5551	552.652	2139.56	Filtered	509.805	9.10834	Filtered	552.193	Filtered	SERPINB1	XP_045137356.1 leukocyte elastase inhibitor B-like isoform X2 [Portunus trituberculatus]	Human Diseases	Infectious disease: parasitic	ko05146//Amoebiasis	K13963	-	-	-	--
ncbi_126980982	ncbi_126980982	0	320.019	405.386	70.5567	225.317	23.656	126.298	215.942	283.937	273.871	316.307	SERPINB3	XP_045137355.1 leukocyte elastase inhibitor-like isoform X1 [Portunus trituberculatus]	Human Diseases	Infectious disease: parasitic	ko05146//Amoebiasis	K13963	-	-	-	--
ncbi_126980984	ncbi_126980984	0.00539867	55.3177	Filtered	Filtered	Filtered	Filtered	Filtered	19.157	Filtered	Filtered	Filtered	DCXR	KAG0715448.1 L-xylulose reductase [Chionoecetes opilio]	Metabolism;Metabolism	Global and overview maps;Carbohydrate metabolism	ko01100//Metabolic pathways;ko00040//Pentose and glucuronate interconversions	K03331;K03331	GO:0001669//acrosomal vesicle;GO:0005575//cellular_component;GO:0005622//intracellular anatomical structure;GO:0005737//cytoplasm;GO:0005856//cytoskeleton;GO:0005874//microtubule;GO:0005881//cytoplasmic microtubule;GO:0005886//plasma membrane;GO:0005902//microvillus;GO:0005903//brush border;GO:0012505//endomembrane system;GO:0015630//microtubule cytoskeleton;GO:0016020//membrane;GO:0016324//apica…	GO:0003674//molecular_function;GO:0003824//catalytic activity;GO:0004090//carbonyl reductase (NADPH) activity;GO:0004316//3-oxoacyl-[acyl-carrier-protein] reductase (NADPH) activity;GO:0004757//sepiapterin reductase activity;GO:0004764//shikimate 3-dehydrogenase (NADP+) activity;GO:0005488//binding;GO:0005515//protein binding;GO:0008667//2,3-dihydro-2,3-dihydroxybenzoate dehydrogenase activity;GO…	GO:0000272//polysaccharide catabolic process;GO:0005975//carbohydrate metabolic process;GO:0005996//monosaccharide metabolic process;GO:0005997//xylulose metabolic process;GO:0005998//xylulose catabolic process;GO:0006006//glucose metabolic process;GO:0006063//uronic acid metabolic process;GO:0006064//glucuronate catabolic process;GO:0006082//organic acid metabolic process;GO:0006139//nucleobase-…	--
ncbi_126981009	ncbi_126981009	0.000650195	405.557	581.947	1050.16	701.26	947.775	976.115	580.673	821.725	1079.65	996.558	Ank3	XP_045138066.1 ankyrin-2-like isoform X18 [Portunus trituberculatus]	Human Diseases;Organismal Systems	Cancer: overview;Immune system	ko05205//Proteoglycans in cancer;ko04624//Toll and Imd signaling pathway	K10380;K10380	-	GO:0005515//protein binding	GO:0007165//signal transduction	--
ncbi_126981017	ncbi_126981017	0.00466893	Filtered	85.5418	242.042	69.4099	138.84	75.0279	26.2402	Filtered	Filtered	Filtered	PEX14	XP_045138520.1 peroxisomal membrane protein PEX14-like [Portunus trituberculatus]	Cellular Processes	Transport and catabolism	ko04146//Peroxisome	K13343	GO:0001650//fibrillar center;GO:0005575//cellular_component;GO:0005622//intracellular anatomical structure;GO:0005634//nucleus;GO:0005730//nucleolus;GO:0005737//cytoplasm;GO:0005739//mitochondrion;GO:0005777//peroxisome;GO:0005778//peroxisomal membrane;GO:0005829//cytosol;GO:0005886//plasma membrane;GO:0016020//membrane;GO:0016021//integral component of membrane;GO:0019028//viral capsid;GO:003109…	GO:0003674//molecular_function;GO:0003712//transcription coregulator activity;GO:0003714//transcription corepressor activity;GO:0005102//signaling receptor binding;GO:0005215//transporter activity;GO:0005488//binding;GO:0005515//protein binding;GO:0008017//microtubule binding;GO:0008092//cytoskeletal protein binding;GO:0015631//tubulin binding;GO:0030674//protein-macromolecule adaptor activity;GO…	GO:0000226//microtubule cytoskeleton organization;GO:0006355//regulation of transcription, DNA-templated;GO:0006464//cellular protein modification process;GO:0006605//protein targeting;GO:0006625//protein targeting to peroxisome;GO:0006807//nitrogen compound metabolic process;GO:0006810//transport;GO:0006886//intracellular protein transport;GO:0006928//movement of cell or subcellular component;GO…	--
ncbi_126981018	ncbi_126981018	0	11.3577	39.0144	36.4216	Filtered	Filtered	Filtered	17.5293	Filtered	Filtered	Filtered	--	KAG0712806.1 hemolymph glycoprotein [Chionoecetes opilio]	-	-	-	-	-	-	-	--
ncbi_126981029	ncbi_126981029	0.000650195	169.061	330.791	627.104	526.974	752.129	525.326	317.378	648.521	89.2384	440.825	SHMT2	XP_045138269.1 serine hydroxymethyltransferase, mitochondrial-like isoform X1 [Portunus trituberculatus]	Metabolism;Metabolism;Metabolism;Metabolism;Metabolism;Metabolism;Human Diseases	Global and overview maps;Global and overview maps;Global and overview maps;Carbohydrate metabolism;Amino acid metabolism;Metabolism of cofactors and vitamins;Drug resistance: antineoplastic	ko01100//Metabolic pathways;ko01200//Carbon metabolism;ko01230//Biosynthesis of amino acids;ko00630//Glyoxylate and dicarboxylate metabolism;ko00260//Glycine, serine and threonine metabolism;ko00670//One carbon pool by folate;ko01523//Antifolate resistance	K00600;K00600;K00600;K00600;K00600;K00600;K00600	GO:0005575//cellular_component;GO:0005622//intracellular anatomical structure;GO:0005634//nucleus;GO:0005737//cytoplasm;GO:0005739//mitochondrion;GO:0005740//mitochondrial envelope;GO:0005743//mitochondrial inner membrane;GO:0005758//mitochondrial intermembrane space;GO:0005759//mitochondrial matrix;GO:0005856//cytoskeleton;GO:0009295//nucleoid;GO:0015630//microtubule cytoskeleton;GO:0016020//mem…	GO:0003674//molecular_function;GO:0003682//chromatin binding;GO:0003824//catalytic activity;GO:0004372//glycine hydroxymethyltransferase activity;GO:0004793//threonine aldolase activity;GO:0005488//binding;GO:0005515//protein binding;GO:0008710//8-amino-7-oxononanoate synthase activity;GO:0008732//L-allo-threonine aldolase activity;GO:0016597//amino acid binding;GO:0016740//transferase activity;G…	GO:0001505//regulation of neurotransmitter levels;GO:0002082//regulation of oxidative phosphorylation;GO:0002376//immune system process;GO:0006082//organic acid metabolic process;GO:0006140//regulation of nucleotide metabolic process;GO:0006417//regulation of translation;GO:0006464//cellular protein modification process;GO:0006508//proteolysis;GO:0006520//cellular amino acid metabolic process;GO:…	--
ncbi_126981033	ncbi_126981033	0.000650195	187.497	90.7882	1.91326	60.4249	Filtered	6.07253	62.6718	30.121	64.5513	43.0254	Ndufs4	XP_045137680.1 NADH dehydrogenase [ubiquinone] iron-sulfur protein 4, mitochondrial-like [Portunus trituberculatus]	Metabolism;Human Diseases;Human Diseases;Human Diseases;Human Diseases;Human Diseases;Human Diseases;Organismal Systems;Human Diseases;Human Diseases;Metabolism;Human Diseases;Organismal Systems	Global and overview maps;Neurodegenerative disease;Neurodegenerative disease;Neurodegenerative disease;Neurodegenerative disease;Neurodegenerative disease;Neurodegenerative disease;Environmental adaptation;Cancer: overview;Cardiovascular disease;Energy metabolism;Endocrine and metabolic disease;Nervous system	ko01100//Metabolic pathways;ko05022//Pathways of neurodegeneration - multiple diseases;ko05014//Amyotrophic lateral sclerosis;ko05010//Alzheimer disease;ko05012//Parkinson disease;ko05016//Huntington disease;ko05020//Prion disease;ko04714//Thermogenesis;ko05208//Chemical carcinogenesis - reactive oxygen species;ko05415//Diabetic cardiomyopathy;ko00190//Oxidative phosphorylation;ko04932//Non-alcoh…	K03937;K03937;K03937;K03937;K03937;K03937;K03937;K03937;K03937;K03937;K03937;K03937;K03937	GO:0005575//cellular_component;GO:0005622//intracellular anatomical structure;GO:0005737//cytoplasm;GO:0005739//mitochondrion;GO:0005740//mitochondrial envelope;GO:0005743//mitochondrial inner membrane;GO:0005746//mitochondrial respirasome;GO:0005747//mitochondrial respiratory chain complex I;GO:0016020//membrane;GO:0019866//organelle inner membrane;GO:0030964//NADH dehydrogenase complex;GO:00310…	GO:0003674//molecular_function;GO:0003824//catalytic activity;GO:0003954//NADH dehydrogenase activity;GO:0008137//NADH dehydrogenase (ubiquinone) activity;GO:0016491//oxidoreductase activity;GO:0016651//oxidoreductase activity, acting on NAD(P)H;GO:0016655//oxidoreductase activity, acting on NAD(P)H, quinone or similar compound as acceptor;GO:0050136//NADH dehydrogenase (quinone) activity	GO:0001932//regulation of protein phosphorylation;GO:0006091//generation of precursor metabolites and energy;GO:0006119//oxidative phosphorylation;GO:0006120//mitochondrial electron transport, NADH to ubiquinone;GO:0006139//nucleobase-containing compound metabolic process;GO:0006163//purine nucleotide metabolic process;GO:0006725//cellular aromatic compound metabolic process;GO:0006753//nucleosid…	--
ncbi_126981034	ncbi_126981034	0.00466893	2.07016	Filtered	Filtered	Filtered	Filtered	Filtered	Filtered	Filtered	Filtered	Filtered	DHFR	XP_045137449.1 dihydrofolate reductase-like isoform X3 [Portunus trituberculatus]	Metabolism;Metabolism;Human Diseases;Metabolism	Global and overview maps;Metabolism of cofactors and vitamins;Drug resistance: antineoplastic;Metabolism of cofactors and vitamins	ko01100//Metabolic pathways;ko00670//One carbon pool by folate;ko01523//Antifolate resistance;ko00790//Folate biosynthesis	K00287;K00287;K00287;K00287	GO:0005575//cellular_component;GO:0005622//intracellular anatomical structure;GO:0005634//nucleus;GO:0005730//nucleolus;GO:0005737//cytoplasm;GO:0005739//mitochondrion;GO:0005740//mitochondrial envelope;GO:0005743//mitochondrial inner membrane;GO:0005759//mitochondrial matrix;GO:0005829//cytosol;GO:0016020//membrane;GO:0019866//organelle inner membrane;GO:0031090//organelle membrane;GO:0031966//m…	GO:0000166//nucleotide binding;GO:0000900//translation repressor activity, mRNA regulatory element binding;GO:0003674//molecular_function;GO:0003676//nucleic acid binding;GO:0003723//RNA binding;GO:0003729//mRNA binding;GO:0003824//catalytic activity;GO:0004146//dihydrofolate reductase activity;GO:0004799//thymidylate synthase activity;GO:0005488//binding;GO:0005515//protein binding;GO:0005524//A…	GO:0000082//G1/S transition of mitotic cell cycle;GO:0000083//regulation of transcription involved in G1/S transition of mitotic cell cycle;GO:0000278//mitotic cell cycle;GO:0001101//response to acid chemical;GO:0001501//skeletal system development;GO:0001505//regulation of neurotransmitter levels;GO:0001889//liver development;GO:0002064//epithelial cell development;GO:0002065//columnar/cuboidal …	--
ncbi_126981040	ncbi_126981040	0.000650195	191.573	392.737	541.908	522.13	888.771	623.227	305.484	980.142	279.741	338.435	ALDH7A1	XP_045138553.1 alpha-aminoadipic semialdehyde dehydrogenase-like [Portunus trituberculatus]	Metabolism;Metabolism;Metabolism;Metabolism;Metabolism;Human Diseases;Metabolism;Metabolism;Metabolism;Metabolism;Metabolism;Metabolism;Metabolism;Metabolism	Global and overview maps;Carbohydrate metabolism;Lipid metabolism;Amino acid metabolism;Carbohydrate metabolism;Endocrine and metabolic disease;Amino acid metabolism;Amino acid metabolism;Amino acid metabolism;Metabolism of other amino acids;Amino acid metabolism;Lipid metabolism;Carbohydrate metabolism;Amino acid metabolism	ko01100//Metabolic pathways;ko00010//Glycolysis / Gluconeogenesis;ko00071//Fatty acid degradation;ko00280//Valine, leucine and isoleucine degradation;ko00620//Pyruvate metabolism;ko04936//Alcoholic liver disease;ko00260//Glycine, serine and threonine metabolism;ko00380//Tryptophan metabolism;ko00310//Lysine degradation;ko00410//beta-Alanine metabolism;ko00330//Arginine and proline metabolism;ko00…	K14085;K14085;K14085;K14085;K14085;K14085;K14085;K14085;K14085;K14085;K14085;K14085;K14085;K14085	GO:0005575//cellular_component;GO:0005622//intracellular anatomical structure;GO:0005634//nucleus;GO:0005737//cytoplasm;GO:0005739//mitochondrion;GO:0005759//mitochondrial matrix;GO:0005829//cytosol;GO:0016020//membrane;GO:0031974//membrane-enclosed lumen;GO:0043226//organelle;GO:0043227//membrane-bounded organelle;GO:0043229//intracellular organelle;GO:0043231//intracellular membrane-bounded org…	GO:0003674//molecular_function;GO:0003824//catalytic activity;GO:0003842//1-pyrroline-5-carboxylate dehydrogenase activity;GO:0004029//aldehyde dehydrogenase (NAD+) activity;GO:0004043//L-aminoadipate-semialdehyde dehydrogenase activity;GO:0004350//glutamate-5-semialdehyde dehydrogenase activity;GO:0004491//methylmalonate-semialdehyde dehydrogenase (acylating) activity;GO:0004777//succinate-semia…	GO:0001101//response to acid chemical;GO:0001505//regulation of neurotransmitter levels;GO:0003008//system process;GO:0006081//cellular aldehyde metabolic process;GO:0006082//organic acid metabolic process;GO:0006520//cellular amino acid metabolic process;GO:0006527//arginine catabolic process;GO:0006553//lysine metabolic process;GO:0006554//lysine catabolic process;GO:0006561//proline biosynthet…	--
ncbi_126981047	ncbi_126981047	0.00241546	Filtered	13.8956	16.7287	40.855	Filtered	Filtered	Filtered	Filtered	Filtered	Filtered	Tgt	XP_045138151.1 queuine tRNA-ribosyltransferase catalytic subunit 1-like isoform X1 [Portunus trituberculatus]	-	-	-	-	GO:0005575//cellular_component;GO:0005622//intracellular anatomical structure;GO:0005634//nucleus;GO:0005737//cytoplasm;GO:0005739//mitochondrion;GO:0005740//mitochondrial envelope;GO:0005741//mitochondrial outer membrane;GO:0016020//membrane;GO:0019867//outer membrane;GO:0031090//organelle membrane;GO:0031966//mitochondrial membrane;GO:0031967//organelle envelope;GO:0031968//organelle outer memb…	GO:0003674//molecular_function;GO:0003824//catalytic activity;GO:0005488//binding;GO:0005515//protein binding;GO:0008479//queuine tRNA-ribosyltransferase activity;GO:0016740//transferase activity;GO:0016757//glycosyltransferase activity;GO:0016763//pentosyltransferase activity;GO:0042802//identical protein binding;GO:0042803//protein homodimerization activity;GO:0043167//ion binding;GO:0043169//c…	GO:0006139//nucleobase-containing compound metabolic process;GO:0006396//RNA processing;GO:0006399//tRNA metabolic process;GO:0006400//tRNA modification;GO:0006725//cellular aromatic compound metabolic process;GO:0006807//nitrogen compound metabolic process;GO:0008033//tRNA processing;GO:0008150//biological_process;GO:0008152//metabolic process;GO:0008616//queuosine biosynthetic process;GO:000905…	--
ncbi_126981060	ncbi_126981060	0.000650195	2.49999	167.311	137.273	135.494	187.256	26.5735	22.7262	Filtered	Filtered	Filtered	--	XP_045137905.1 chitin deacetylase 7-like [Portunus trituberculatus]	-	-	-	-	GO:0005575//cellular_component;GO:0005576//extracellular region;GO:0005622//intracellular anatomical structure;GO:0005737//cytoplasm	GO:0003674//molecular_function;GO:0003824//catalytic activity;GO:0004553//hydrolase activity, hydrolyzing O-glycosyl compounds;GO:0004568//chitinase activity;GO:0005488//binding;GO:0008061//chitin binding;GO:0016787//hydrolase activity;GO:0016798//hydrolase activity, acting on glycosyl bonds;GO:0016810//hydrolase activity, acting on carbon-nitrogen (but not peptide) bonds;GO:0097367//carbohydrate…	GO:0005975//carbohydrate metabolic process;GO:0006022//aminoglycan metabolic process;GO:0006026//aminoglycan catabolic process;GO:0006030//chitin metabolic process;GO:0006032//chitin catabolic process;GO:0006040//amino sugar metabolic process;GO:0006807//nitrogen compound metabolic process;GO:0008150//biological_process;GO:0008152//metabolic process;GO:0009056//catabolic process;GO:0009057//macro…	--
ncbi_126981063	ncbi_126981063	0.000650195	5.7918	103.344	24.1159	39.3889	43.6528	50.0946	Filtered	Filtered	Filtered	Filtered	Sdr16c5	XP_045137577.1 epidermal retinol dehydrogenase 2-like isoform X1 [Portunus trituberculatus]	Metabolism;Metabolism	Global and overview maps;Metabolism of cofactors and vitamins	ko01100//Metabolic pathways;ko00830//Retinol metabolism	K15734;K15734	-	GO:0003824//catalytic activity;GO:0004316//3-oxoacyl-[acyl-carrier-protein] reductase (NADPH) activity;GO:0004757//sepiapterin reductase activity;GO:0008667//2,3-dihydro-2,3-dihydroxybenzoate dehydrogenase activity;GO:0008678//2-deoxy-D-gluconate 3-dehydrogenase activity;GO:0016491//oxidoreductase activity;GO:0047733//CDP-glucose 4,6-dehydratase activity;GO:0051287//NAD binding	GO:0000272//polysaccharide catabolic process;GO:0006633//fatty acid biosynthetic process;GO:0006729//tetrahydrobiopterin biosynthetic process;GO:0006813//potassium ion transport;GO:0009243//O antigen biosynthetic process	--
ncbi_126981066	ncbi_126981066	0	190.917	2448.93	1196.17	1510.56	4996.7	3369.11	265.194	4321.8	1047.23	1457.16	GstD1	ACT78699.1 delta glutathione S-transferase GST [Eriocheir sinensis]	Metabolism;Human Diseases;Human Diseases;Human Diseases;Human Diseases;Human Diseases;Metabolism;Metabolism;Human Diseases;Metabolism;Organismal Systems;Metabolism;Human Diseases	Global and overview maps;Cancer: overview;Cancer: overview;Cancer: overview;Cardiovascular disease;Cancer: specific types;Xenobiotics biodegradation and metabolism;Metabolism of other amino acids;Cancer: overview;Xenobiotics biodegradation and metabolism;Aging;Xenobiotics biodegradation and metabolism;Drug resistance: antineoplastic	ko01100//Metabolic pathways;ko05208//Chemical carcinogenesis - reactive oxygen species;ko05200//Pathways in cancer;ko05207//Chemical carcinogenesis - receptor activation;ko05418//Fluid shear stress and atherosclerosis;ko05225//Hepatocellular carcinoma;ko00983//Drug metabolism - other enzymes;ko00480//Glutathione metabolism;ko05204//Chemical carcinogenesis - DNA adducts;ko00980//Metabolism of xeno…	K00799;K00799;K00799;K00799;K00799;K00799;K00799;K00799;K00799;K00799;K00799;K00799;K00799	GO:0005575//cellular_component;GO:0005576//extracellular region;GO:0005622//intracellular anatomical structure;GO:0005737//cytoplasm	GO:0003674//molecular_function;GO:0003824//catalytic activity;GO:0004364//glutathione transferase activity;GO:0005515//protein binding;GO:0016034//maleylacetoacetate isomerase activity;GO:0016740//transferase activity;GO:0016765//transferase activity, transferring alkyl or aryl (other than methyl) groups;GO:0016829//lyase activity;GO:0016848//carbon-halide lyase activity;GO:0018833//DDT-dehydroch…	GO:0006518//peptide metabolic process;GO:0006559//L-phenylalanine catabolic process;GO:0006572//tyrosine catabolic process;GO:0006575//cellular modified amino acid metabolic process;GO:0006749//glutathione metabolic process;GO:0006790//sulfur compound metabolic process;GO:0006807//nitrogen compound metabolic process;GO:0008150//biological_process;GO:0008152//metabolic process;GO:0009987//cellular…	--
[truncated: 2,605 more rows]

## Sheet: Supplementary Table S4
Supplementary Table S4. The identification results of differentially expressed genes (DEGs)
[truncated: 3,432 more rows]

## Sheet: Supplementary Table S5
Supplementary Table S5. The identification results of differentially expressed proteins (DEPs)
ProteinID	NS1	NS2	NS3	NS4	NS5	HS1	HS2	HS3	HS4	HS5	NS_mean	HS_mean	log2(fc)	PValue	FDR	Symbol	Description	KEGG_A_class	KEGG_B_class	Pathway	K_ID	GO Component	GO Function	GO Process	TF_family
[truncated: 161 more rows]

## Sheet: Supplementary Table S6
Supplementary Table S6. Summary of the genes significantly differentially expressed at both the transcriptome and protein levels
[truncated: 2,642 more rows]
[truncated: 2 more columns]

[truncated: 2 more sheets: Supplementary Table S7, Supplementary Table S8]
